# Supplementary material for: 4-{2-[5-(4-Chloro­phen­yl)-1-(4-fluoro­phen­yl)-1H-pyrazol-3-yl]thia­zol-4-yl}benzonitrile
Source: Acta Crystallogr Sect E Struct Rep Online. 2010 Aug 11;66(Pt 9):o2286–7. doi: 10.1107/S1600536810031405 (PMC3007991; doi:10.1107/S1600536810031405)
Supplement: Supplementary file 1 [file e-66-o2286-sup1.cif]

##############################################################################
###                                                                        ###
###        Electronic paper (Acta Crystallographica Section E)             ###
###                                                                        ###
##############################################################################
#                                                                            #
# This CIF contains the data in a paper accepted for publication in Acta     #
# Crystallographica Section E. It conforms to the requirements of Notes      #
# for Authors for Section E, and has been peer reviewed under the auspices   #
# of the IUCr Commission on Journals.                                        #
#                                                                            #
# Full details of the Crystallographic Information File format               #
# are given in the paper "The Crystallographic Information File (CIF):       #
# a New Standard Archive File for Crystallography" by S. R. Hall, F. H.      #
# Allen and I. D. Brown [Acta Cryst. (1991), A47, 655-685].                  #
#                                                                            #
# The current version of the core CIF dictionary is obtainable from          #
# ftp://ftp.iucr.org/pub/cif_core.dic. The current version number is 2.4.    #
#                                                                            #
# Software is freely available for graphical display of the structure(s) in  #
# this CIF.  For information consult the CIF home page http://www.iucr.org/  #
# cif/home.html                                                              #
#                                                                            #
# This file may be used for bona fide research purposes within the           #
# scientific community so long as proper attribution is given to the journal # 
# article from which it was obtained.                                        #
#                                                                            #
##############################################################################
                                             
data_global
_audit_creation_method     'form.cif (version 2.0)'
_journal_data_validation_number     ?
_journal_date_recd_electronic     2010-08-03
_journal_date_accepted     2010-08-05
_journal_name_full     'Acta Crystallographica, Section E'
_journal_year     2010
_journal_volume     66
_journal_issue      9
_journal_page_first     o2286
_journal_page_last     o2287
_journal_paper_category     QO
_journal_coeditor_code     LH5111
_publ_contact_author_name     'Prof. Fun, Hoong-Kun'
_publ_contact_author_address
;
      X-ray Crystallography Unit
      School of Physics
      Universiti Sains Malaysia
      11800 USM, Penang
      MALAYSIA
;
_publ_contact_author_email     'hkfun@usm.my'
_publ_contact_author_fax     '604 6579150'
_publ_contact_author_phone     '604 6533652'
_publ_section_title
;\
4-{2-[5-(4-Chlorophenyl)-1-(4-fluorophenyl)-1<i>H</i>-pyrazol-3-yl]thiazol-4-\
yl}benzonitrile
;
loop_
    _publ_author_name
    _publ_author_footnote
    _publ_author_address
    'Tara Shahani' ?
;
      X-ray Crystallography Unit
      School of Physics
      Universiti Sains Malaysia
      11800 USM, Penang
      Malaysia
;
    'Hoong-Kun Fun'
;
      Thomson Reuters ResearcherID: A-3561-2009.
;
;     X-ray Crystallography Unit
      School of Physics
      Universiti Sains Malaysia
      11800 USM, Penang
      Malaysia
;
    'R. Venkat Ragavan' ?
;
      Organic Chemistry Division,
      School of Advanced Sciences,
      VIT University,
      Vellore 632 014,
      India
;
    'V. Vijayakumar' ?
;
      Organic Chemistry Division,
      School of Advanced Sciences,
      VIT University,
      Vellore 632 014,
      India
;
    'S. Sarveswari ' ?
;
      Organic Chemistry Division,
      School of Advanced Sciences,
      VIT University,
      Vellore 632 014,
      India
;
data_I
_audit_creation_method     SHELXL-97
_chemical_name_systematic
;
4-{2-[5-(4-Chlorophenyl)-1-(4-fluorophenyl)-1<i>H</i>-pyrazol-3-yl]thiazol-
4-yl}benzonitrile
;
_chemical_name_common     ?
_chemical_formula_moiety     'C25 H14 Cl F N4 S'
_chemical_formula_sum     'C25 H14 Cl F N4 S'
_chemical_formula_iupac     'C25 H14 Cl F N4 S'
_chemical_formula_weight     456.91
_chemical_melting_point     ?
_symmetry_cell_setting     triclinic
_symmetry_space_group_name_H-M     'P -1'
_symmetry_space_group_name_Hall     '-P 1'
loop_
    _symmetry_equiv_pos_as_xyz
    'x, y, z'
    '-x, -y, -z'
_cell_length_a     10.1412(9)
_cell_length_b     15.0496(14)
_cell_length_c     15.8890(14)
_cell_angle_alpha     105.518(2)
_cell_angle_beta     107.869(2)
_cell_angle_gamma     99.253(2)
_cell_volume     2144.5(3)
_cell_formula_units_Z     4
_cell_measurement_reflns_used     8583
_cell_measurement_theta_min     2.74
_cell_measurement_theta_max     29.98
_cell_measurement_temperature     100.00(10)
_exptl_crystal_description     'plate'
_exptl_crystal_colour     'Yellow'
_exptl_crystal_size_max     0.32
_exptl_crystal_size_mid     0.26
_exptl_crystal_size_min     0.08
_exptl_crystal_density_diffrn     1.415
_exptl_crystal_density_meas     ?
_exptl_crystal_density_method     'not measured'
_exptl_crystal_F_000     936
_exptl_absorpt_coefficient_mu     0.305
_exptl_absorpt_correction_type     multi-scan
_exptl_absorpt_process_details     '(<i>SADABS</i>; Bruker, 2009)'
_exptl_absorpt_correction_T_min     0.9087
_exptl_absorpt_correction_T_max     0.9766
_exptl_special_details
;
The crystal was placed in the cold stream of an Oxford Cyrosystems Cobra
open-flow nitrogen cryostat (Cosier & Glazer, 1986) operating at 100.0(1) K.
;
_diffrn_ambient_temperature     100.00(10)
_diffrn_radiation_type     MoK\a
_diffrn_radiation_wavelength     0.71073
_diffrn_radiation_source     'fine-focus sealed tube'
_diffrn_radiation_monochromator     graphite
_diffrn_measurement_device_type
;
Bruker APEXII DUO CCD area-detector diffractometer
;
_diffrn_measurement_method     '\f and \w scans'
_diffrn_detector_area_resol_mean     ?
_diffrn_reflns_number     44680
_diffrn_reflns_av_R_equivalents     0.0467
_diffrn_reflns_av_sigmaI/netI     0.0477
_diffrn_reflns_theta_min     1.66
_diffrn_reflns_theta_max     30.18
_diffrn_reflns_theta_full     30.18
_diffrn_measured_fraction_theta_max     0.988
_diffrn_measured_fraction_theta_full     0.988
_diffrn_reflns_limit_h_min     -14
_diffrn_reflns_limit_h_max     14
_diffrn_reflns_limit_k_min     -21
_diffrn_reflns_limit_k_max     21
_diffrn_reflns_limit_l_min     -22
_diffrn_reflns_limit_l_max     22
_diffrn_standards_number     0
_diffrn_standards_interval_count     .
_diffrn_standards_interval_time     .
_diffrn_standards_decay_%     ?
_refine_special_details
;
Refinement of <i>F</i>^2^ against ALL reflections. The weighted <i>R</i>-factor
<i>wR</i> and goodness of fit <i>S</i> are based on <i>F</i>^2^, conventional
<i>R</i>-factors <i>R</i> are based on <i>F</i>, with <i>F</i> set to zero for
negative <i>F</i>^2^. The threshold expression of <i>F</i>^2^ >
\s(<i>F</i>^2^) is used only for calculating <i>R</i>-factors(gt) <i>etc</i>.
and is not relevant to the choice of reflections for refinement.
<i>R</i>-factors based on <i>F</i>^2^ are statistically about twice as large
as those based on <i>F</i>, and <i>R</i>- factors based on ALL data will be
even larger.
;
_reflns_number_total     12570
_reflns_number_gt     9300
_reflns_threshold_expression     I>2\s(I)
_refine_ls_structure_factor_coef     Fsqd
_refine_ls_matrix_type     full
_refine_ls_R_factor_all     0.0628
_refine_ls_R_factor_gt     0.0415
_refine_ls_wR_factor_gt     0.0958
_refine_ls_wR_factor_ref     0.1070
_refine_ls_goodness_of_fit_ref     1.013
_refine_ls_restrained_S_all     1.013
_refine_ls_number_reflns     12570
_refine_ls_number_parameters     577
_refine_ls_number_restraints     0
_refine_ls_hydrogen_treatment     constr
_refine_ls_weighting_scheme     calc
_refine_ls_weighting_details
         'calc w=1/[\s^2^(Fo^2^)+(0.0440P)^2^+0.5673P] where P=(Fo^2^+2Fc^2^)/3'
_atom_sites_solution_hydrogens     geom
_atom_sites_solution_primary     direct
_atom_sites_solution_secondary     difmap
_refine_ls_shift/su_max     ?
_refine_ls_shift/su_max_lt     0.001
_refine_ls_shift/su_mean     0.000
_refine_diff_density_max     0.448
_refine_diff_density_min     -0.500
_refine_ls_extinction_method     none
_refine_ls_extinction_coef     ?
loop_
    _atom_type_symbol
    _atom_type_description
    _atom_type_scat_dispersion_real
    _atom_type_scat_dispersion_imag
    _atom_type_scat_source
    'C' 'C' 0.0033 0.0016
                         'International Tables Vol C Tables 4.2.6.8 and 6.1.1.4'
    'H' 'H' 0.0000 0.0000
                         'International Tables Vol C Tables 4.2.6.8 and 6.1.1.4'
    'N' 'N' 0.0061 0.0033
                         'International Tables Vol C Tables 4.2.6.8 and 6.1.1.4'
    'F' 'F' 0.0171 0.0103
                         'International Tables Vol C Tables 4.2.6.8 and 6.1.1.4'
    'S' 'S' 0.1246 0.1234
                         'International Tables Vol C Tables 4.2.6.8 and 6.1.1.4'
    'Cl' 'Cl' 0.1484 0.1585
                         'International Tables Vol C Tables 4.2.6.8 and 6.1.1.4'
_computing_data_collection     'APEX2 (Bruker, 2009)'
_computing_cell_refinement     'SAINT (Bruker, 2009)'
_computing_data_reduction     'SAINT (Bruker, 2009)'
_computing_structure_solution     'SHELXTL (Sheldrick, 2008)'
_computing_structure_refinement     'SHELXTL (Sheldrick, 2008)'
_computing_molecular_graphics     'SHELXTL (Sheldrick, 2008)'
_computing_publication_material
;
SHELXTL (Sheldrick, 2008) and PLATON (Spek, 2009)
;
loop_
    _atom_site_type_symbol
    _atom_site_label
    _atom_site_fract_x
    _atom_site_fract_y
    _atom_site_fract_z
    _atom_site_U_iso_or_equiv
    _atom_site_adp_type
    _atom_site_calc_flag
    _atom_site_refinement_flags
    _atom_site_occupancy
    _atom_site_disorder_assembly
    _atom_site_disorder_group
    Cl Cl1A 0.65750(6) 0.27225(3) 0.07240(3) 0.04616(13) Uani d . 1 . .
    S S1A 1.13306(4) 1.04182(3) 0.40859(3) 0.02482(8) Uani d . 1 . .
    F F1A 1.42149(12) 0.59713(9) 0.08545(7) 0.0464(3) Uani d . 1 . .
    N N1A 1.06028(13) 0.73997(8) 0.25101(9) 0.0217(2) Uani d . 1 . .
    N N2A 1.09248(13) 0.83652(8) 0.29256(9) 0.0229(3) Uani d . 1 . .
    N N3A 0.86452(14) 0.97158(9) 0.37237(9) 0.0233(3) Uani d . 1 . .
    N N4A 0.37277(16) 1.24996(10) 0.53307(12) 0.0402(4) Uani d . 1 . .
    C C1A 0.95272(17) 0.52359(11) 0.21546(11) 0.0248(3) Uani d . 1 . .
    H H1AA 1.0519 0.5452 0.2463 0.030 Uiso calc R 1 . .
    C C2A 0.88712(18) 0.42599(11) 0.17403(11) 0.0284(3) Uani d . 1 . .
    H H2AA 0.9423 0.3823 0.1763 0.034 Uiso calc R 1 . .
    C C3A 0.73902(19) 0.39404(11) 0.12930(11) 0.0312(4) Uani d . 1 . .
    C C4A 0.65433(18) 0.45760(12) 0.12679(12) 0.0324(4) Uani d . 1 . .
    H H4AA 0.5548 0.4354 0.0986 0.039 Uiso calc R 1 . .
    C C5A 0.72013(17) 0.55472(12) 0.16696(11) 0.0290(3) Uani d . 1 . .
    H H5AA 0.6640 0.5979 0.1648 0.035 Uiso calc R 1 . .
    C C6A 0.87003(16) 0.58924(10) 0.21090(10) 0.0229(3) Uani d . 1 . .
    C C7A 0.93212(15) 0.69361(10) 0.25151(10) 0.0220(3) Uani d . 1 . .
    C C8A 0.88014(16) 0.76421(11) 0.29533(11) 0.0242(3) Uani d . 1 . .
    H H8AA 0.7953 0.7563 0.3069 0.029 Uiso calc R 1 . .
    C C9A 0.98191(16) 0.85051(10) 0.31872(10) 0.0222(3) Uani d . 1 . .
    C C10A 0.97933(16) 0.94805(10) 0.36358(10) 0.0225(3) Uani d . 1 . .
    C C11A 1.03671(16) 1.11797(11) 0.44212(10) 0.0241(3) Uani d . 1 . .
    H H11A 1.0741 1.1836 0.4728 0.029 Uiso calc R 1 . .
    C C12A 0.89653(16) 1.06938(10) 0.41774(10) 0.0227(3) Uani d . 1 . .
    C C13A 0.78227(16) 1.11019(10) 0.43729(10) 0.0231(3) Uani d . 1 . .
    C C14A 0.64515(18) 1.05103(12) 0.41109(12) 0.0331(4) Uani d . 1 . .
    H H14B 0.6257 0.9860 0.3792 0.040 Uiso calc R 1 . .
    C C15A 0.53762(18) 1.08749(12) 0.43178(13) 0.0357(4) Uani d . 1 . .
    H H15B 0.4465 1.0473 0.4135 0.043 Uiso calc R 1 . .
    C C16A 0.56653(17) 1.18491(11) 0.48025(11) 0.0275(3) Uani d . 1 . .
    C C17A 0.70275(18) 1.24542(11) 0.50599(11) 0.0283(3) Uani d . 1 . .
    H H17B 0.7219 1.3105 0.5376 0.034 Uiso calc R 1 . .
    C C18A 0.80874(18) 1.20810(11) 0.48427(11) 0.0276(3) Uani d . 1 . .
    H H18B 0.8990 1.2486 0.5011 0.033 Uiso calc R 1 . .
    C C19A 0.45761(17) 1.22203(11) 0.50766(12) 0.0311(4) Uani d . 1 . .
    C C20A 1.15274(15) 0.70276(10) 0.20723(10) 0.0211(3) Uani d . 1 . .
    C C21A 1.29851(17) 0.72700(12) 0.25942(11) 0.0282(3) Uani d . 1 . .
    H H21B 1.3348 0.7669 0.3218 0.034 Uiso calc R 1 . .
    C C22A 1.39029(18) 0.69147(13) 0.21811(12) 0.0333(4) Uani d . 1 . .
    H H22B 1.4884 0.7068 0.2521 0.040 Uiso calc R 1 . .
    C C23A 1.33238(18) 0.63320(13) 0.12600(12) 0.0310(4) Uani d . 1 . .
    C C24A 1.18802(18) 0.60842(12) 0.07246(11) 0.0294(3) Uani d . 1 . .
    H H24B 1.1524 0.5684 0.0102 0.035 Uiso calc R 1 . .
    C C25A 1.09718(16) 0.64470(11) 0.11382(10) 0.0243(3) Uani d . 1 . .
    H H25B 0.9995 0.6302 0.0790 0.029 Uiso calc R 1 . .
    Cl Cl1B 0.76527(5) -0.39437(3) -0.11384(3) 0.04333(12) Uani d . 1 . .
    S S1B 1.14106(4) 0.33994(3) 0.36702(3) 0.02914(9) Uani d . 1 . .
    F F1B 1.57725(11) -0.05590(8) 0.10753(9) 0.0484(3) Uani d . 1 . .
    N N1B 1.13119(13) 0.06398(8) 0.18871(9) 0.0212(2) Uani d . 1 . .
    N N2B 1.14761(13) 0.15432(8) 0.24368(9) 0.0224(2) Uani d . 1 . .
    N N3B 0.86803(13) 0.25950(8) 0.29038(8) 0.0216(2) Uani d . 1 . .
    N N4B 0.31537(16) 0.53818(10) 0.35928(12) 0.0417(4) Uani d . 1 . .
    C C1B 0.99178(17) -0.12120(11) 0.01556(10) 0.0251(3) Uani d . 1 . .
    H H1BA 1.0637 -0.0792 0.0097 0.030 Uiso calc R 1 . .
    C C2B 0.93788(18) -0.21482(11) -0.04635(11) 0.0286(3) Uani d . 1 . .
    H H2BA 0.9740 -0.2358 -0.0931 0.034 Uiso calc R 1 . .
    C C3B 0.82978(18) -0.27638(11) -0.03761(11) 0.0287(3) Uani d . 1 . .
    C C4B 0.77397(17) -0.24687(11) 0.03145(12) 0.0284(3) Uani d . 1 . .
    H H4BA 0.7011 -0.2890 0.0363 0.034 Uiso calc R 1 . .
    C C5B 0.82882(16) -0.15338(10) 0.09319(11) 0.0246(3) Uani d . 1 . .
    H H5BA 0.7920 -0.1328 0.1397 0.029 Uiso calc R 1 . .
    C C6B 0.93883(16) -0.08956(10) 0.08655(10) 0.0220(3) Uani d . 1 . .
    C C7B 0.99122(16) 0.00952(10) 0.15263(10) 0.0212(3) Uani d . 1 . .
    C C8B 0.91412(16) 0.06778(10) 0.18710(10) 0.0230(3) Uani d . 1 . .
    H H8BA 0.8164 0.0520 0.1760 0.028 Uiso calc R 1 . .
    C C9B 1.01516(16) 0.15581(10) 0.24242(10) 0.0219(3) Uani d . 1 . .
    C C10B 0.99350(16) 0.24426(10) 0.29498(10) 0.0218(3) Uani d . 1 . .
    C C11B 1.02670(17) 0.40573(11) 0.39097(11) 0.0267(3) Uani d . 1 . .
    H H11B 1.0558 0.4691 0.4303 0.032 Uiso calc R 1 . .
    C C12B 0.88655(16) 0.35308(10) 0.34484(10) 0.0220(3) Uani d . 1 . .
    C C13B 0.76062(16) 0.38949(10) 0.34638(10) 0.0217(3) Uani d . 1 . .
    C C14B 0.62431(17) 0.32800(10) 0.31896(11) 0.0255(3) Uani d . 1 . .
    H H14A 0.6121 0.2622 0.2988 0.031 Uiso calc R 1 . .
    C C15B 0.50724(17) 0.36374(11) 0.32137(12) 0.0289(3) Uani d . 1 . .
    H H15A 0.4171 0.3223 0.3030 0.035 Uiso calc R 1 . .
    C C16B 0.52600(17) 0.46296(11) 0.35171(11) 0.0258(3) Uani d . 1 . .
    C C17B 0.66100(17) 0.52504(10) 0.37804(11) 0.0262(3) Uani d . 1 . .
    H H17A 0.6732 0.5908 0.3977 0.031 Uiso calc R 1 . .
    C C18B 0.77587(17) 0.48827(10) 0.37473(11) 0.0252(3) Uani d . 1 . .
    H H18A 0.8654 0.5298 0.3916 0.030 Uiso calc R 1 . .
    C C19B 0.40724(18) 0.50352(11) 0.35543(12) 0.0314(4) Uani d . 1 . .
    C C20B 1.25363(15) 0.03680(10) 0.17432(10) 0.0216(3) Uani d . 1 . .
    C C21B 1.33796(17) 0.09201(11) 0.14291(12) 0.0284(3) Uani d . 1 . .
    H H21A 1.3194 0.1487 0.1358 0.034 Uiso calc R 1 . .
    C C22B 1.45039(18) 0.06178(12) 0.12222(14) 0.0355(4) Uani d . 1 . .
    H H22A 1.5097 0.0982 0.1023 0.043 Uiso calc R 1 . .
    C C23B 1.47150(17) -0.02352(12) 0.13207(13) 0.0321(4) Uani d . 1 . .
    C C24B 1.39172(17) -0.07789(11) 0.16568(12) 0.0303(3) Uani d . 1 . .
    H H24A 1.4112 -0.1342 0.1731 0.036 Uiso calc R 1 . .
    C C25B 1.28151(16) -0.04656(11) 0.18819(11) 0.0258(3) Uani d . 1 . .
    H H25A 1.2270 -0.0810 0.2123 0.031 Uiso calc R 1 . .
loop_
    _atom_site_aniso_label
    _atom_site_aniso_U_11
    _atom_site_aniso_U_22
    _atom_site_aniso_U_33
    _atom_site_aniso_U_12
    _atom_site_aniso_U_13
    _atom_site_aniso_U_23
    Cl1A 0.0592(3) 0.0278(2) 0.0379(2) -0.0061(2) 0.0127(2) 0.00634(18)
    S1A 0.02376(18) 0.02641(18) 0.02893(19) 0.00997(14) 0.01377(15) 0.00987(15)
    F1A 0.0419(6) 0.0755(8) 0.0383(6) 0.0401(6) 0.0251(5) 0.0185(6)
    N1A 0.0211(6) 0.0218(6) 0.0257(6) 0.0092(5) 0.0124(5) 0.0070(5)
    N2A 0.0248(6) 0.0218(6) 0.0264(6) 0.0097(5) 0.0134(5) 0.0082(5)
    N3A 0.0255(6) 0.0244(6) 0.0252(6) 0.0113(5) 0.0133(5) 0.0092(5)
    N4A 0.0261(7) 0.0277(7) 0.0547(10) 0.0079(6) 0.0127(7) -0.0027(7)
    C1A 0.0226(7) 0.0267(7) 0.0274(8) 0.0066(6) 0.0109(6) 0.0108(6)
    C2A 0.0348(9) 0.0271(7) 0.0290(8) 0.0113(7) 0.0162(7) 0.0115(6)
    C3A 0.0383(9) 0.0254(7) 0.0253(8) -0.0012(7) 0.0126(7) 0.0063(6)
    C4A 0.0247(8) 0.0376(9) 0.0286(8) 0.0005(7) 0.0082(7) 0.0080(7)
    C5A 0.0220(7) 0.0341(8) 0.0304(8) 0.0084(6) 0.0099(6) 0.0093(7)
    C6A 0.0206(7) 0.0264(7) 0.0235(7) 0.0067(6) 0.0104(6) 0.0082(6)
    C7A 0.0184(7) 0.0269(7) 0.0242(7) 0.0089(6) 0.0104(6) 0.0096(6)
    C8A 0.0200(7) 0.0291(7) 0.0280(8) 0.0102(6) 0.0126(6) 0.0100(6)
    C9A 0.0223(7) 0.0258(7) 0.0231(7) 0.0114(6) 0.0113(6) 0.0092(6)
    C10A 0.0246(7) 0.0249(7) 0.0232(7) 0.0105(6) 0.0122(6) 0.0099(6)
    C11A 0.0274(8) 0.0240(7) 0.0254(7) 0.0104(6) 0.0138(6) 0.0086(6)
    C12A 0.0268(7) 0.0253(7) 0.0215(7) 0.0125(6) 0.0116(6) 0.0097(6)
    C13A 0.0264(7) 0.0261(7) 0.0213(7) 0.0132(6) 0.0114(6) 0.0083(6)
    C14A 0.0268(8) 0.0263(8) 0.0400(9) 0.0114(6) 0.0116(7) -0.0005(7)
    C15A 0.0231(8) 0.0308(8) 0.0427(10) 0.0090(7) 0.0099(7) -0.0020(7)
    C16A 0.0273(8) 0.0290(8) 0.0263(8) 0.0155(6) 0.0089(6) 0.0058(6)
    C17A 0.0347(9) 0.0233(7) 0.0306(8) 0.0135(6) 0.0152(7) 0.0079(6)
    C18A 0.0294(8) 0.0246(7) 0.0333(8) 0.0096(6) 0.0155(7) 0.0106(6)
    C19A 0.0248(8) 0.0251(7) 0.0344(9) 0.0091(6) 0.0059(7) 0.0001(6)
    C20A 0.0208(7) 0.0236(7) 0.0251(7) 0.0104(5) 0.0124(6) 0.0104(6)
    C21A 0.0240(8) 0.0363(8) 0.0241(8) 0.0106(6) 0.0099(6) 0.0071(6)
    C22A 0.0216(8) 0.0509(10) 0.0327(9) 0.0183(7) 0.0119(7) 0.0153(8)
    C23A 0.0320(9) 0.0443(9) 0.0317(9) 0.0253(8) 0.0206(7) 0.0170(7)
    C24A 0.0334(9) 0.0349(8) 0.0245(8) 0.0169(7) 0.0136(7) 0.0092(6)
    C25A 0.0219(7) 0.0289(7) 0.0248(7) 0.0108(6) 0.0091(6) 0.0100(6)
    Cl1B 0.0461(3) 0.0250(2) 0.0414(2) 0.00970(18) 0.0042(2) -0.00243(17)
    S1B 0.02187(18) 0.02330(18) 0.0385(2) 0.00744(14) 0.00972(16) 0.00539(16)
    F1B 0.0310(6) 0.0397(6) 0.0831(9) 0.0154(5) 0.0356(6) 0.0135(6)
    N1B 0.0209(6) 0.0196(5) 0.0251(6) 0.0076(5) 0.0106(5) 0.0067(5)
    N2B 0.0247(6) 0.0195(6) 0.0252(6) 0.0084(5) 0.0119(5) 0.0064(5)
    N3B 0.0237(6) 0.0209(6) 0.0221(6) 0.0089(5) 0.0104(5) 0.0060(5)
    N4B 0.0287(8) 0.0238(7) 0.0653(11) 0.0086(6) 0.0160(8) 0.0040(7)
    C1B 0.0272(8) 0.0258(7) 0.0251(7) 0.0105(6) 0.0100(6) 0.0101(6)
    C2B 0.0352(9) 0.0292(8) 0.0226(7) 0.0165(7) 0.0093(7) 0.0074(6)
    C3B 0.0327(8) 0.0202(7) 0.0257(8) 0.0121(6) 0.0019(6) 0.0036(6)
    C4B 0.0230(7) 0.0252(7) 0.0340(8) 0.0068(6) 0.0064(6) 0.0098(6)
    C5B 0.0216(7) 0.0255(7) 0.0268(8) 0.0095(6) 0.0085(6) 0.0076(6)
    C6B 0.0211(7) 0.0235(7) 0.0215(7) 0.0103(6) 0.0059(6) 0.0076(5)
    C7B 0.0215(7) 0.0224(7) 0.0223(7) 0.0080(5) 0.0097(6) 0.0083(5)
    C8B 0.0210(7) 0.0242(7) 0.0256(7) 0.0083(6) 0.0104(6) 0.0076(6)
    C9B 0.0239(7) 0.0224(7) 0.0231(7) 0.0101(6) 0.0107(6) 0.0087(6)
    C10B 0.0241(7) 0.0201(6) 0.0232(7) 0.0076(5) 0.0099(6) 0.0081(5)
    C11B 0.0267(8) 0.0208(7) 0.0306(8) 0.0088(6) 0.0102(6) 0.0044(6)
    C12B 0.0252(7) 0.0213(7) 0.0221(7) 0.0095(6) 0.0105(6) 0.0075(5)
    C13B 0.0247(7) 0.0229(7) 0.0188(7) 0.0090(6) 0.0095(6) 0.0055(5)
    C14B 0.0271(8) 0.0199(7) 0.0281(8) 0.0084(6) 0.0105(6) 0.0045(6)
    C15B 0.0251(8) 0.0231(7) 0.0364(9) 0.0071(6) 0.0120(7) 0.0058(6)
    C16B 0.0251(8) 0.0244(7) 0.0280(8) 0.0112(6) 0.0109(6) 0.0053(6)
    C17B 0.0304(8) 0.0194(7) 0.0280(8) 0.0091(6) 0.0124(7) 0.0033(6)
    C18B 0.0250(7) 0.0218(7) 0.0269(8) 0.0062(6) 0.0105(6) 0.0044(6)
    C19B 0.0275(8) 0.0212(7) 0.0408(9) 0.0061(6) 0.0122(7) 0.0035(7)
    C20B 0.0183(7) 0.0229(7) 0.0244(7) 0.0073(5) 0.0093(6) 0.0063(6)
    C21B 0.0261(8) 0.0227(7) 0.0408(9) 0.0075(6) 0.0168(7) 0.0119(6)
    C22B 0.0294(9) 0.0306(8) 0.0555(11) 0.0076(7) 0.0270(8) 0.0154(8)
    C23B 0.0203(7) 0.0299(8) 0.0472(10) 0.0095(6) 0.0176(7) 0.0067(7)
    C24B 0.0258(8) 0.0259(7) 0.0416(9) 0.0126(6) 0.0128(7) 0.0111(7)
    C25B 0.0236(7) 0.0268(7) 0.0321(8) 0.0100(6) 0.0132(6) 0.0126(6)
_geom_special_details
;
All e.s.d.'s (except the e.s.d. in the dihedral angle between two l.s. planes)
are estimated using the full covariance matrix. The cell e.s.d.'s are taken
into account individually in the estimation of e.s.d.'s in distances, angles
and torsion angles; correlations between e.s.d.'s in cell parameters are only
used when they are defined by crystal symmetry. An approximate (isotropic)
treatment of cell e.s.d.'s is used for estimating e.s.d.'s involving l.s.
planes.
;
loop_
    _geom_bond_atom_site_label_1
    _geom_bond_atom_site_label_2
    _geom_bond_site_symmetry_2
    _geom_bond_distance
    _geom_bond_publ_flag
    Cl1A C3A . 1.7401(16) ?
    S1A C11A . 1.7044(15) ?
    S1A C10A . 1.7325(16) ?
    F1A C23A . 1.3617(17) ?
    N1A N2A . 1.3622(16) ?
    N1A C7A . 1.3761(18) ?
    N1A C20A . 1.4273(17) ?
    N2A C9A . 1.3377(18) ?
    N3A C10A . 1.3063(18) ?
    N3A C12A . 1.3879(18) ?
    N4A C19A . 1.148(2) ?
    C1A C2A . 1.390(2) ?
    C1A C6A . 1.397(2) ?
    C1A H1AA . 0.9300 ?
    C2A C3A . 1.386(2) ?
    C2A H2AA . 0.9300 ?
    C3A C4A . 1.385(2) ?
    C4A C5A . 1.384(2) ?
    C4A H4AA . 0.9300 ?
    C5A C6A . 1.403(2) ?
    C5A H5AA . 0.9300 ?
    C6A C7A . 1.473(2) ?
    C7A C8A . 1.379(2) ?
    C8A C9A . 1.402(2) ?
    C8A H8AA . 0.9300 ?
    C9A C10A . 1.459(2) ?
    C11A C12A . 1.372(2) ?
    C11A H11A . 0.9300 ?
    C12A C13A . 1.471(2) ?
    C13A C14A . 1.396(2) ?
    C13A C18A . 1.401(2) ?
    C14A C15A . 1.384(2) ?
    C14A H14B . 0.9300 ?
    C15A C16A . 1.396(2) ?
    C15A H15B . 0.9300 ?
    C16A C17A . 1.398(2) ?
    C16A C19A . 1.444(2) ?
    C17A C18A . 1.381(2) ?
    C17A H17B . 0.9300 ?
    C18A H18B . 0.9300 ?
    C20A C25A . 1.385(2) ?
    C20A C21A . 1.385(2) ?
    C21A C22A . 1.389(2) ?
    C21A H21B . 0.9300 ?
    C22A C23A . 1.370(2) ?
    C22A H22B . 0.9300 ?
    C23A C24A . 1.377(2) ?
    C24A C25A . 1.386(2) ?
    C24A H24B . 0.9300 ?
    C25A H25B . 0.9300 ?
    Cl1B C3B . 1.7428(15) ?
    S1B C11B . 1.7055(15) ?
    S1B C10B . 1.7312(15) ?
    F1B C23B . 1.3647(17) ?
    N1B N2B . 1.3570(16) ?
    N1B C7B . 1.3749(18) ?
    N1B C20B . 1.4314(18) ?
    N2B C9B . 1.3411(18) ?
    N3B C10B . 1.3124(19) ?
    N3B C12B . 1.3895(18) ?
    N4B C19B . 1.148(2) ?
    C1B C2B . 1.390(2) ?
    C1B C6B . 1.398(2) ?
    C1B H1BA . 0.9300 ?
    C2B C3B . 1.384(2) ?
    C2B H2BA . 0.9300 ?
    C3B C4B . 1.387(2) ?
    C4B C5B . 1.388(2) ?
    C4B H4BA . 0.9300 ?
    C5B C6B . 1.400(2) ?
    C5B H5BA . 0.9300 ?
    C6B C7B . 1.474(2) ?
    C7B C8B . 1.3808(19) ?
    C8B C9B . 1.402(2) ?
    C8B H8BA . 0.9300 ?
    C9B C10B . 1.459(2) ?
    C11B C12B . 1.369(2) ?
    C11B H11B . 0.9300 ?
    C12B C13B . 1.473(2) ?
    C13B C14B . 1.400(2) ?
    C13B C18B . 1.401(2) ?
    C14B C15B . 1.387(2) ?
    C14B H14A . 0.9300 ?
    C15B C16B . 1.402(2) ?
    C15B H15A . 0.9300 ?
    C16B C17B . 1.397(2) ?
    C16B C19B . 1.445(2) ?
    C17B C18B . 1.377(2) ?
    C17B H17A . 0.9300 ?
    C18B H18A . 0.9300 ?
    C20B C25B . 1.388(2) ?
    C20B C21B . 1.388(2) ?
    C21B C22B . 1.390(2) ?
    C21B H21A . 0.9300 ?
    C22B C23B . 1.376(2) ?
    C22B H22A . 0.9300 ?
    C23B C24B . 1.377(2) ?
    C24B C25B . 1.387(2) ?
    C24B H24A . 0.9300 ?
    C25B H25A . 0.9300 ?
loop_
    _geom_angle_atom_site_label_1
    _geom_angle_atom_site_label_2
    _geom_angle_atom_site_label_3
    _geom_angle_site_symmetry_1
    _geom_angle_site_symmetry_3
    _geom_angle
    _geom_angle_publ_flag
    C11A S1A C10A . . 89.00(7) ?
    N2A N1A C7A . . 112.26(11) ?
    N2A N1A C20A . . 117.81(11) ?
    C7A N1A C20A . . 129.66(12) ?
    C9A N2A N1A . . 104.36(12) ?
    C10A N3A C12A . . 110.04(13) ?
    C2A C1A C6A . . 120.19(15) ?
    C2A C1A H1AA . . 119.9 ?
    C6A C1A H1AA . . 119.9 ?
    C3A C2A C1A . . 119.69(15) ?
    C3A C2A H2AA . . 120.2 ?
    C1A C2A H2AA . . 120.2 ?
    C4A C3A C2A . . 121.18(15) ?
    C4A C3A Cl1A . . 119.05(13) ?
    C2A C3A Cl1A . . 119.75(14) ?
    C5A C4A C3A . . 118.95(15) ?
    C5A C4A H4AA . . 120.5 ?
    C3A C4A H4AA . . 120.5 ?
    C4A C5A C6A . . 121.13(15) ?
    C4A C5A H5AA . . 119.4 ?
    C6A C5A H5AA . . 119.4 ?
    C1A C6A C5A . . 118.80(14) ?
    C1A C6A C7A . . 123.26(13) ?
    C5A C6A C7A . . 117.93(14) ?
    N1A C7A C8A . . 105.87(13) ?
    N1A C7A C6A . . 124.12(13) ?
    C8A C7A C6A . . 130.00(13) ?
    C7A C8A C9A . . 105.62(13) ?
    C7A C8A H8AA . . 127.2 ?
    C9A C8A H8AA . . 127.2 ?
    N2A C9A C8A . . 111.89(13) ?
    N2A C9A C10A . . 118.99(13) ?
    C8A C9A C10A . . 129.10(13) ?
    N3A C10A C9A . . 123.79(14) ?
    N3A C10A S1A . . 115.43(11) ?
    C9A C10A S1A . . 120.78(11) ?
    C12A C11A S1A . . 110.82(11) ?
    C12A C11A H11A . . 124.6 ?
    S1A C11A H11A . . 124.6 ?
    C11A C12A N3A . . 114.71(13) ?
    C11A C12A C13A . . 126.63(14) ?
    N3A C12A C13A . . 118.64(13) ?
    C14A C13A C18A . . 118.52(14) ?
    C14A C13A C12A . . 120.22(13) ?
    C18A C13A C12A . . 121.24(14) ?
    C15A C14A C13A . . 121.12(15) ?
    C15A C14A H14B . . 119.4 ?
    C13A C14A H14B . . 119.4 ?
    C14A C15A C16A . . 119.65(16) ?
    C14A C15A H15B . . 120.2 ?
    C16A C15A H15B . . 120.2 ?
    C15A C16A C17A . . 119.99(14) ?
    C15A C16A C19A . . 119.77(15) ?
    C17A C16A C19A . . 120.17(14) ?
    C18A C17A C16A . . 119.70(14) ?
    C18A C17A H17B . . 120.2 ?
    C16A C17A H17B . . 120.2 ?
    C17A C18A C13A . . 121.01(15) ?
    C17A C18A H18B . . 119.5 ?
    C13A C18A H18B . . 119.5 ?
    N4A C19A C16A . . 176.7(2) ?
    C25A C20A C21A . . 120.93(14) ?
    C25A C20A N1A . . 120.26(13) ?
    C21A C20A N1A . . 118.80(13) ?
    C20A C21A C22A . . 119.68(15) ?
    C20A C21A H21B . . 120.2 ?
    C22A C21A H21B . . 120.2 ?
    C23A C22A C21A . . 118.22(15) ?
    C23A C22A H22B . . 120.9 ?
    C21A C22A H22B . . 120.9 ?
    F1A C23A C22A . . 118.52(15) ?
    F1A C23A C24A . . 118.24(15) ?
    C22A C23A C24A . . 123.24(15) ?
    C23A C24A C25A . . 118.27(15) ?
    C23A C24A H24B . . 120.9 ?
    C25A C24A H24B . . 120.9 ?
    C20A C25A C24A . . 119.63(14) ?
    C20A C25A H25B . . 120.2 ?
    C24A C25A H25B . . 120.2 ?
    C11B S1B C10B . . 88.81(7) ?
    N2B N1B C7B . . 112.35(11) ?
    N2B N1B C20B . . 119.34(12) ?
    C7B N1B C20B . . 128.31(12) ?
    C9B N2B N1B . . 104.17(12) ?
    C10B N3B C12B . . 109.82(12) ?
    C2B C1B C6B . . 120.61(14) ?
    C2B C1B H1BA . . 119.7 ?
    C6B C1B H1BA . . 119.7 ?
    C3B C2B C1B . . 119.22(15) ?
    C3B C2B H2BA . . 120.4 ?
    C1B C2B H2BA . . 120.4 ?
    C2B C3B C4B . . 121.55(14) ?
    C2B C3B Cl1B . . 119.01(13) ?
    C4B C3B Cl1B . . 119.42(13) ?
    C3B C4B C5B . . 118.84(15) ?
    C3B C4B H4BA . . 120.6 ?
    C5B C4B H4BA . . 120.6 ?
    C4B C5B C6B . . 120.98(14) ?
    C4B C5B H5BA . . 119.5 ?
    C6B C5B H5BA . . 119.5 ?
    C1B C6B C5B . . 118.80(13) ?
    C1B C6B C7B . . 122.35(13) ?
    C5B C6B C7B . . 118.81(13) ?
    N1B C7B C8B . . 106.21(12) ?
    N1B C7B C6B . . 124.85(13) ?
    C8B C7B C6B . . 128.87(13) ?
    C7B C8B C9B . . 105.04(13) ?
    C7B C8B H8BA . . 127.5 ?
    C9B C8B H8BA . . 127.5 ?
    N2B C9B C8B . . 112.23(13) ?
    N2B C9B C10B . . 118.76(13) ?
    C8B C9B C10B . . 129.00(14) ?
    N3B C10B C9B . . 125.06(13) ?
    N3B C10B S1B . . 115.54(11) ?
    C9B C10B S1B . . 119.37(11) ?
    C12B C11B S1B . . 111.18(11) ?
    C12B C11B H11B . . 124.4 ?
    S1B C11B H11B . . 124.4 ?
    C11B C12B N3B . . 114.62(13) ?
    C11B C12B C13B . . 125.19(13) ?
    N3B C12B C13B . . 120.14(13) ?
    C14B C13B C18B . . 118.50(13) ?
    C14B C13B C12B . . 121.88(13) ?
    C18B C13B C12B . . 119.61(13) ?
    C15B C14B C13B . . 120.98(14) ?
    C15B C14B H14A . . 119.5 ?
    C13B C14B H14A . . 119.5 ?
    C14B C15B C16B . . 119.36(14) ?
    C14B C15B H15A . . 120.3 ?
    C16B C15B H15A . . 120.3 ?
    C17B C16B C15B . . 120.22(14) ?
    C17B C16B C19B . . 118.43(13) ?
    C15B C16B C19B . . 121.34(14) ?
    C18B C17B C16B . . 119.62(14) ?
    C18B C17B H17A . . 120.2 ?
    C16B C17B H17A . . 120.2 ?
    C17B C18B C13B . . 121.30(14) ?
    C17B C18B H18A . . 119.3 ?
    C13B C18B H18A . . 119.3 ?
    N4B C19B C16B . . 178.14(17) ?
    C25B C20B C21B . . 121.52(13) ?
    C25B C20B N1B . . 119.10(13) ?
    C21B C20B N1B . . 119.32(13) ?
    C20B C21B C22B . . 119.32(14) ?
    C20B C21B H21A . . 120.3 ?
    C22B C21B H21A . . 120.3 ?
    C23B C22B C21B . . 118.09(15) ?
    C23B C22B H22A . . 121.0 ?
    C21B C22B H22A . . 121.0 ?
    F1B C23B C22B . . 118.39(15) ?
    F1B C23B C24B . . 118.19(14) ?
    C22B C23B C24B . . 123.42(14) ?
    C23B C24B C25B . . 118.34(14) ?
    C23B C24B H24A . . 120.8 ?
    C25B C24B H24A . . 120.8 ?
    C24B C25B C20B . . 119.20(14) ?
    C24B C25B H25A . . 120.4 ?
    C20B C25B H25A . . 120.4 ?
loop_
    _geom_torsion_atom_site_label_1
    _geom_torsion_atom_site_label_2
    _geom_torsion_atom_site_label_3
    _geom_torsion_atom_site_label_4
    _geom_torsion_site_symmetry_1
    _geom_torsion_site_symmetry_2
    _geom_torsion_site_symmetry_3
    _geom_torsion_site_symmetry_4
    _geom_torsion
    _geom_torsion_publ_flag
    C7A N1A N2A C9A . . . . -0.46(16) ?
    C20A N1A N2A C9A . . . . 174.20(12) ?
    C6A C1A C2A C3A . . . . -0.9(2) ?
    C1A C2A C3A C4A . . . . -1.4(2) ?
    C1A C2A C3A Cl1A . . . . 176.82(12) ?
    C2A C3A C4A C5A . . . . 2.3(2) ?
    Cl1A C3A C4A C5A . . . . -175.97(12) ?
    C3A C4A C5A C6A . . . . -0.9(2) ?
    C2A C1A C6A C5A . . . . 2.3(2) ?
    C2A C1A C6A C7A . . . . -178.81(14) ?
    C4A C5A C6A C1A . . . . -1.4(2) ?
    C4A C5A C6A C7A . . . . 179.62(14) ?
    N2A N1A C7A C8A . . . . 0.16(17) ?
    C20A N1A C7A C8A . . . . -173.70(14) ?
    N2A N1A C7A C6A . . . . 179.59(13) ?
    C20A N1A C7A C6A . . . . 5.7(2) ?
    C1A C6A C7A N1A . . . . 37.1(2) ?
    C5A C6A C7A N1A . . . . -143.99(15) ?
    C1A C6A C7A C8A . . . . -143.60(17) ?
    C5A C6A C7A C8A . . . . 35.3(2) ?
    N1A C7A C8A C9A . . . . 0.20(16) ?
    C6A C7A C8A C9A . . . . -179.19(15) ?
    N1A N2A C9A C8A . . . . 0.59(17) ?
    N1A N2A C9A C10A . . . . -178.03(12) ?
    C7A C8A C9A N2A . . . . -0.51(18) ?
    C7A C8A C9A C10A . . . . 177.94(15) ?
    C12A N3A C10A C9A . . . . -179.85(13) ?
    C12A N3A C10A S1A . . . . -0.36(16) ?
    N2A C9A C10A N3A . . . . 163.76(14) ?
    C8A C9A C10A N3A . . . . -14.6(3) ?
    N2A C9A C10A S1A . . . . -15.70(19) ?
    C8A C9A C10A S1A . . . . 165.95(13) ?
    C11A S1A C10A N3A . . . . 0.31(12) ?
    C11A S1A C10A C9A . . . . 179.81(13) ?
    C10A S1A C11A C12A . . . . -0.15(12) ?
    S1A C11A C12A N3A . . . . -0.01(17) ?
    S1A C11A C12A C13A . . . . 178.17(12) ?
    C10A N3A C12A C11A . . . . 0.24(18) ?
    C10A N3A C12A C13A . . . . -178.10(13) ?
    C11A C12A C13A C14A . . . . -177.63(16) ?
    N3A C12A C13A C14A . . . . 0.5(2) ?
    C11A C12A C13A C18A . . . . 0.8(2) ?
    N3A C12A C13A C18A . . . . 178.91(14) ?
    C18A C13A C14A C15A . . . . -0.8(3) ?
    C12A C13A C14A C15A . . . . 177.70(16) ?
    C13A C14A C15A C16A . . . . -0.5(3) ?
    C14A C15A C16A C17A . . . . 1.3(3) ?
    C14A C15A C16A C19A . . . . -175.72(17) ?
    C15A C16A C17A C18A . . . . -0.8(2) ?
    C19A C16A C17A C18A . . . . 176.16(15) ?
    C16A C17A C18A C13A . . . . -0.4(2) ?
    C14A C13A C18A C17A . . . . 1.2(2) ?
    C12A C13A C18A C17A . . . . -177.22(14) ?
    N2A N1A C20A C25A . . . . -124.58(15) ?
    C7A N1A C20A C25A . . . . 49.0(2) ?
    N2A N1A C20A C21A . . . . 54.44(18) ?
    C7A N1A C20A C21A . . . . -131.98(16) ?
    C25A C20A C21A C22A . . . . -1.0(2) ?
    N1A C20A C21A C22A . . . . 179.96(14) ?
    C20A C21A C22A C23A . . . . 0.2(3) ?
    C21A C22A C23A F1A . . . . -179.16(15) ?
    C21A C22A C23A C24A . . . . 0.2(3) ?
    F1A C23A C24A C25A . . . . 179.68(14) ?
    C22A C23A C24A C25A . . . . 0.3(3) ?
    C21A C20A C25A C24A . . . . 1.6(2) ?
    N1A C20A C25A C24A . . . . -179.45(13) ?
    C23A C24A C25A C20A . . . . -1.2(2) ?
    C7B N1B N2B C9B . . . . 0.54(16) ?
    C20B N1B N2B C9B . . . . -179.95(12) ?
    C6B C1B C2B C3B . . . . 0.7(2) ?
    C1B C2B C3B C4B . . . . 0.0(2) ?
    C1B C2B C3B Cl1B . . . . -178.65(12) ?
    C2B C3B C4B C5B . . . . -0.3(2) ?
    Cl1B C3B C4B C5B . . . . 178.40(12) ?
    C3B C4B C5B C6B . . . . -0.2(2) ?
    C2B C1B C6B C5B . . . . -1.1(2) ?
    C2B C1B C6B C7B . . . . -178.93(14) ?
    C4B C5B C6B C1B . . . . 0.8(2) ?
    C4B C5B C6B C7B . . . . 178.76(14) ?
    N2B N1B C7B C8B . . . . -0.64(16) ?
    C20B N1B C7B C8B . . . . 179.92(13) ?
    N2B N1B C7B C6B . . . . 176.52(13) ?
    C20B N1B C7B C6B . . . . -2.9(2) ?
    C1B C6B C7B N1B . . . . -36.7(2) ?
    C5B C6B C7B N1B . . . . 145.41(14) ?
    C1B C6B C7B C8B . . . . 139.76(16) ?
    C5B C6B C7B C8B . . . . -38.1(2) ?
    N1B C7B C8B C9B . . . . 0.44(16) ?
    C6B C7B C8B C9B . . . . -176.56(14) ?
    N1B N2B C9B C8B . . . . -0.24(16) ?
    N1B N2B C9B C10B . . . . -179.58(12) ?
    C7B C8B C9B N2B . . . . -0.13(17) ?
    C7B C8B C9B C10B . . . . 179.12(14) ?
    C12B N3B C10B C9B . . . . -176.26(13) ?
    C12B N3B C10B S1B . . . . 1.59(16) ?
    N2B C9B C10B N3B . . . . 170.87(14) ?
    C8B C9B C10B N3B . . . . -8.3(2) ?
    N2B C9B C10B S1B . . . . -6.90(18) ?
    C8B C9B C10B S1B . . . . 173.89(12) ?
    C11B S1B C10B N3B . . . . -1.16(12) ?
    C11B S1B C10B C9B . . . . 176.82(12) ?
    C10B S1B C11B C12B . . . . 0.34(12) ?
    S1B C11B C12B N3B . . . . 0.48(17) ?
    S1B C11B C12B C13B . . . . -176.84(11) ?
    C10B N3B C12B C11B . . . . -1.32(18) ?
    C10B N3B C12B C13B . . . . 176.15(12) ?
    C11B C12B C13B C14B . . . . -163.03(15) ?
    N3B C12B C13B C14B . . . . 19.8(2) ?
    C11B C12B C13B C18B . . . . 17.9(2) ?
    N3B C12B C13B C18B . . . . -159.31(13) ?
    C18B C13B C14B C15B . . . . -1.2(2) ?
    C12B C13B C14B C15B . . . . 179.68(14) ?
    C13B C14B C15B C16B . . . . 0.0(2) ?
    C14B C15B C16B C17B . . . . 0.8(2) ?
    C14B C15B C16B C19B . . . . -179.99(15) ?
    C15B C16B C17B C18B . . . . -0.5(2) ?
    C19B C16B C17B C18B . . . . -179.70(15) ?
    C16B C17B C18B C13B . . . . -0.7(2) ?
    C14B C13B C18B C17B . . . . 1.6(2) ?
    C12B C13B C18B C17B . . . . -179.31(14) ?
    N2B N1B C20B C25B . . . . 129.87(15) ?
    C7B N1B C20B C25B . . . . -50.7(2) ?
    N2B N1B C20B C21B . . . . -52.93(19) ?
    C7B N1B C20B C21B . . . . 126.48(16) ?
    C25B C20B C21B C22B . . . . 1.9(3) ?
    N1B C20B C21B C22B . . . . -175.22(15) ?
    C20B C21B C22B C23B . . . . 1.3(3) ?
    C21B C22B C23B F1B . . . . 176.88(16) ?
    C21B C22B C23B C24B . . . . -3.3(3) ?
    F1B C23B C24B C25B . . . . -178.21(15) ?
    C22B C23B C24B C25B . . . . 2.0(3) ?
    C23B C24B C25B C20B . . . . 1.3(2) ?
    C21B C20B C25B C24B . . . . -3.3(2) ?
    N1B C20B C25B C24B . . . . 173.87(14) ?
loop_
    _geom_hbond_atom_site_label_D
    _geom_hbond_atom_site_label_H
    _geom_hbond_atom_site_label_A
    _geom_hbond_site_symmetry_A
    _geom_hbond_distance_DH
    _geom_hbond_distance_HA
    _geom_hbond_distance_DA
    _geom_hbond_angle_DHA
    _geom_hbond_publ_flag
    C5A H5AA F1A 1_455 0.93 2.39 3.149(2) 138 yes
    C8B H8BA F1B 1_455 0.93 2.42 3.283(2) 154 yes
    C17B H17A N4A 2_676 0.93 2.54 3.419(2) 159 yes
    C17A H17B N4B 2_676 0.93 2.58 3.453(2) 156 yes
    C25B H25A N2A 1_545 0.93 2.53 3.457(2) 175 yes
    C24A H24B Cg1 2_765 0.93 2.96 3.7811(18) 148 yes
    C21B H21A Cg2 2_755 0.93 2.97 3.6423(19) 131 yes
