# Supplementary material for: 4-{2-[5-(4-Chloro­phen­yl)-1-(4-fluoro­phen­yl)-1H-pyrazol-3-yl]thia­zol-4-yl}benzonitrile
Source: Acta Crystallogr Sect E Struct Rep Online. 2010 Aug 11;66(Pt 9):o2286–7. doi: 10.1107/S1600536810031405 (PMC3007991; doi:10.1107/S1600536810031405)
Supplement: Supplementary file 2 [file e-66-o2286-Isup2.hkl]

# 
# h,k,l, Fc-squared, Fo-squared, sigma(Fo-squared) and status flag 
# 
data_I
_shelx_title ' rvp405m  in P-1 (100K)' 
_shelx_refln_list_code          4 
_shelx_F_calc_maximum      160.12 
_exptl_crystal_F_000       936.00 
_reflns_d_resolution_high  0.7070 
 
loop_ 
 _symmetry_equiv_pos_as_xyz 
 'x, y, z' 
 '-x, -y, -z' 
 
_cell_length_a    10.1412 
_cell_length_b    15.0496 
_cell_length_c    15.8890 
_cell_angle_alpha 105.518 
_cell_angle_beta  107.869 
_cell_angle_gamma  99.253 
 
_shelx_F_squared_multiplier     1.000 
 
loop_ 
 _refln_index_h 
 _refln_index_k 
 _refln_index_l 
 _refln_F_squared_calc 
 _refln_F_squared_meas 
 _refln_F_squared_sigma 
 _refln_observed_status 
   2   0   0      358.72      338.61      7.16 o 
   3   0   0       27.45       17.19      2.14 o 
   4   0   0     3498.17     3420.61     59.72 o 
   5   0   0      120.45      127.75      5.13 o 
   6   0   0      214.29      187.20      6.63 o 
   7   0   0      808.93      731.75     15.99 o 
   8   0   0     1193.98     1128.48     33.09 o 
   9   0   0      545.50      511.93     19.23 o 
  10   0   0      347.18      336.86     15.55 o 
  11   0   0      278.43      257.51     26.81 o 
  12   0   0       40.50       49.09     15.17 o 
  13   0   0       36.04       35.28     12.54 o 
 -13   1   0       16.17       23.84     15.45 o 
 -12   1   0      143.02      180.30     33.31 o 
 -11   1   0       36.97       35.39     12.76 o 
 -10   1   0      146.86      118.46     17.46 o 
  -9   1   0     1131.91     1045.92     23.50 o 
  -8   1   0      820.99      811.17     16.28 o 
  -7   1   0     1109.38     1102.65     19.87 o 
  -6   1   0      170.33      176.62      8.20 o 
  -5   1   0      223.28      290.38     11.22 o 
  -4   1   0     1429.28     1265.96     33.04 o 
  -3   1   0      582.35      529.87     10.70 o 
  -1   1   0      493.44      518.57     12.02 o 
   1   1   0     7973.40     8114.50    282.05 o 
   2   1   0        5.12        3.64      2.28 o 
   3   1   0       94.36       99.48      6.02 o 
   4   1   0      224.76      237.81      8.20 o 
   5   1   0       17.56       17.06      4.45 o 
   6   1   0       18.02       20.30      3.59 o 
   7   1   0      403.05      428.97     11.53 o 
   8   1   0      273.92      261.49     19.24 o 
   9   1   0      419.99      388.75     17.63 o 
  10   1   0      116.69      120.21     10.96 o 
  11   1   0      264.81      273.53     22.46 o 
  12   1   0        8.01        4.24     12.00 o 
 -13   2   0        0.73      -10.56     10.56 o 
 -12   2   0       36.01       24.88     12.53 o 
 -11   2   0       48.42       21.84     32.16 o 
 -10   2   0       26.45       33.37     10.80 o 
  -9   2   0      349.05      346.84     20.72 o 
  -8   2   0      685.21      659.14     14.52 o 
  -7   2   0     1074.82     1110.93     22.40 o 
  -6   2   0      492.74      561.99     13.09 o 
  -5   2   0      460.34      498.20     16.42 o 
  -4   2   0     1158.74     1188.37     26.86 o 
  -3   2   0     1918.06     1892.04     33.62 o 
  -2   2   0        4.38       -2.32      2.32 o 
  -1   2   0      316.92      331.83      8.66 o 
   0   2   0     1196.35     1150.42     20.48 o 
   1   2   0     5563.50     5594.61    134.10 o 
   2   2   0      832.58      855.03     18.31 o 
   3   2   0     3380.30     3286.38     68.28 o 
   4   2   0      232.35      238.71      8.53 o 
   5   2   0       54.58       51.09      4.55 o 
   6   2   0      195.35      185.81     11.26 o 
   7   2   0        0.43        0.23      3.26 o 
   8   2   0        6.97        0.03      6.43 o 
   9   2   0       28.51       25.11      6.52 o 
  10   2   0       81.74       55.39      8.32 o 
  11   2   0       45.71       55.33      8.84 o 
  12   2   0       44.34       24.23     12.87 o 
 -13   3   0       44.47       68.95     17.01 o 
 -12   3   0       89.90       91.66     18.08 o 
 -11   3   0      291.56      320.86     28.61 o 
 -10   3   0      219.08      253.61     24.29 o 
  -9   3   0      438.87      463.43     27.16 o 
  -8   3   0     4944.53     4733.61     87.63 o 
  -7   3   0     1225.45     1175.45     22.21 o 
  -6   3   0       80.50       77.38      4.40 o 
  -5   3   0     2135.67     2281.77     37.95 o 
  -4   3   0      360.00      307.91     17.12 o 
  -3   3   0     2072.22     1997.23     42.80 o 
  -2   3   0        1.91       -0.79      2.01 o 
  -1   3   0     1105.79     1070.83     19.41 o 
   0   3   0     5980.83     6189.43     73.13 o 
   1   3   0     1525.95     1510.22     26.97 o 
   2   3   0     2257.45     2295.64     46.30 o 
   3   3   0     1422.31     1335.46     29.35 o 
   4   3   0     4340.09     4575.25     83.33 o 
   5   3   0       27.10       29.07      4.56 o 
   6   3   0       25.93       21.45      4.29 o 
   7   3   0       13.45       14.95      4.11 o 
   8   3   0       15.01       18.64      6.31 o 
   9   3   0      402.18      446.20     20.95 o 
  10   3   0      971.43     1006.80     67.20 o 
  11   3   0        6.02        7.58     11.34 o 
  12   3   0        1.06       -5.53      6.03 o 
 -13   4   0       42.53       46.34     15.70 o 
 -12   4   0      252.49      278.76     66.27 o 
 -11   4   0      174.69      172.65     29.96 o 
 -10   4   0      404.46      394.09     41.11 o 
  -9   4   0       33.12       38.83      9.02 o 
  -8   4   0       11.48       14.74      2.99 o 
  -7   4   0        1.39       -0.76      2.15 o 
  -6   4   0      249.02      272.41     15.19 o 
  -5   4   0      702.07      663.19     13.99 o 
  -4   4   0     5396.57     5548.23    151.77 o 
  -3   4   0     4488.29     4603.20     94.11 o 
  -2   4   0      892.50      784.16     16.31 o 
  -1   4   0     1694.10     1702.00     24.96 o 
   0   4   0      405.14      442.15      7.57 o 
   1   4   0     1385.88     1425.74     22.47 o 
   2   4   0     1277.68     1259.70     28.56 o 
   3   4   0      148.65      179.97     13.12 o 
   4   4   0       53.53       55.04      5.20 o 
   5   4   0       52.73       73.98      6.31 o 
   6   4   0     1675.29     1611.09     51.15 o 
   7   4   0        0.00       -0.80      3.31 o 
   8   4   0      281.43      276.13     16.39 o 
   9   4   0        8.05       -4.78      4.78 o 
  10   4   0      288.11      280.45     18.99 o 
  11   4   0      106.46      121.58     13.70 o 
  12   4   0        6.33       -2.39      7.61 o 
 -13   5   0      174.77      165.51     33.28 o 
 -12   5   0       89.02       96.06     17.82 o 
 -11   5   0       12.67       17.12     12.97 o 
 -10   5   0      135.43      158.19     25.98 o 
  -9   5   0      251.57      258.05     13.82 o 
  -8   5   0       33.85       32.49      4.24 o 
  -7   5   0      262.59      243.60      8.92 o 
  -6   5   0      717.24      760.05     21.67 o 
  -5   5   0      575.41      597.64     14.79 o 
  -4   5   0      233.62      252.00     11.60 o 
  -3   5   0      530.46      504.44     31.08 o 
  -2   5   0       47.26       54.37      3.36 o 
  -1   5   0      113.21      123.96      4.22 o 
   0   5   0       93.19       91.92      4.30 o 
   1   5   0      638.09      591.93     12.43 o 
   2   5   0      738.92      801.03     17.74 o 
   3   5   0     2623.93     2734.22     42.85 o 
   4   5   0     3508.78     3776.88     76.03 o 
   5   5   0      139.33      125.24     14.10 o 
   6   5   0      105.13      109.17      9.55 o 
   7   5   0     1375.59     1198.21     36.05 o 
   8   5   0      267.05      261.23     20.58 o 
   9   5   0      108.72      113.75     12.79 o 
  10   5   0        4.22       -2.96      6.69 o 
  11   5   0        3.84       12.90      8.36 o 
 -13   6   0       72.30      109.45     19.41 o 
 -12   6   0      183.77      156.87     29.19 o 
 -11   6   0        0.08       -5.55     10.01 o 
 -10   6   0      587.91      627.80     20.67 o 
  -9   6   0      166.86      203.18     12.24 o 
  -8   6   0       39.12       27.02      4.18 o 
  -7   6   0       16.82       24.27      4.41 o 
  -6   6   0        1.48       -2.69      2.69 o 
  -5   6   0      242.95      234.53     11.38 o 
  -4   6   0     1363.89     1517.69     31.00 o 
  -3   6   0       74.36       68.03      5.82 o 
  -2   6   0      693.74      763.83     14.49 o 
  -1   6   0     2974.01     2880.15     41.42 o 
   0   6   0     5679.47     6088.04     79.13 o 
   1   6   0      374.68      394.93     12.12 o 
   2   6   0      415.18      431.43     15.61 o 
   3   6   0     1208.85     1190.97     19.34 o 
   4   6   0       14.58       25.50      3.36 o 
   5   6   0      456.07      413.19     24.40 o 
   6   6   0     1014.19      961.37     29.62 o 
   7   6   0      551.30      503.97     38.94 o 
   8   6   0       64.54       50.02      9.31 o 
   9   6   0      696.88      681.30     29.52 o 
  10   6   0      210.07      209.53     18.31 o 
  11   6   0        0.15        6.51      8.02 o 
 -13   7   0       36.48       40.43     15.76 o 
 -12   7   0        0.20        0.51     12.97 o 
 -11   7   0        4.49        5.21      4.84 o 
 -10   7   0      324.40      294.27     14.47 o 
  -9   7   0       19.09       21.64      5.84 o 
  -8   7   0      984.98     1084.29     32.71 o 
  -7   7   0      166.26      165.77     11.12 o 
  -6   7   0       54.90       40.01      6.10 o 
  -5   7   0        9.40        2.60      2.71 o 
  -4   7   0      214.14      240.15      6.98 o 
  -3   7   0     3067.01     2820.94     41.59 o 
  -2   7   0      658.78      709.88     13.34 o 
  -1   7   0     1849.79     2158.87     28.99 o 
   0   7   0      672.27      785.77     16.35 o 
   1   7   0       20.33       11.20      2.47 o 
   2   7   0     2163.05     2153.98     32.08 o 
   3   7   0      162.58      175.00     10.34 o 
   4   7   0      209.20      199.12     18.79 o 
   5   7   0      728.11      690.32     16.46 o 
   6   7   0     1999.42     1886.86     54.53 o 
   7   7   0        0.52       -3.10      5.24 o 
   8   7   0      395.17      372.48     21.63 o 
   9   7   0      117.25      103.16     31.45 o 
  10   7   0       41.44       35.26     14.58 o 
  11   7   0      121.15      119.37     15.86 o 
 -13   8   0      199.85      193.24     33.68 o 
 -12   8   0       49.34       40.25     18.96 o 
 -11   8   0       64.69       68.09      8.85 o 
 -10   8   0      294.96      281.67     15.02 o 
  -9   8   0      539.44      509.60     24.04 o 
  -8   8   0       46.29       47.70      7.27 o 
  -7   8   0      981.28      965.64     28.61 o 
  -6   8   0      433.57      451.48     24.17 o 
  -5   8   0      509.71      485.21     25.41 o 
  -4   8   0      466.60      527.22     11.20 o 
  -3   8   0       22.91       33.89      4.13 o 
  -2   8   0       70.18       72.18      4.22 o 
  -1   8   0      639.32      705.69     12.49 o 
   0   8   0      197.47      219.43      8.23 o 
   1   8   0        6.13        8.94      2.48 o 
   2   8   0     1421.99     1334.94     24.27 o 
   3   8   0      984.31      957.30     22.28 o 
   4   8   0     3339.31     3242.09     56.87 o 
   5   8   0      107.16       98.91      8.17 o 
   6   8   0       42.58       41.62      7.09 o 
   7   8   0       18.57       20.93      7.59 o 
   8   8   0       12.94        8.63      8.60 o 
   9   8   0       13.60       19.18     10.46 o 
  10   8   0        5.83        2.97      8.41 o 
 -12   9   0       85.79       77.04     22.40 o 
 -11   9   0       48.87       46.51      8.04 o 
 -10   9   0      154.29      145.69     12.05 o 
  -9   9   0       35.62       41.63      7.65 o 
  -8   9   0      573.62      541.94     21.02 o 
  -7   9   0      662.90      658.44     23.15 o 
  -6   9   0      428.10      413.85     26.14 o 
  -5   9   0      936.49      949.38     18.36 o 
  -4   9   0     1313.36     1308.50     20.81 o 
  -3   9   0      414.69      354.82      9.39 o 
  -2   9   0     1935.08     1998.62     28.10 o 
  -1   9   0      206.39      200.09      7.64 o 
   0   9   0     4477.33     4725.37     64.72 o 
   1   9   0       58.86       77.89      5.32 o 
   2   9   0       30.13       31.88      6.54 o 
   3   9   0       84.06       74.50      8.16 o 
   4   9   0      935.91      949.34     22.57 o 
   5   9   0       57.17       70.57      6.46 o 
   6   9   0       96.92      109.37     13.24 o 
   7   9   0      110.25      142.44     15.44 o 
   8   9   0      284.03      248.34     20.34 o 
   9   9   0      141.39      126.24     18.30 o 
  10   9   0        4.74        4.88      8.88 o 
 -12  10   0        9.18       13.35      8.75 o 
 -11  10   0        2.81       -2.44      5.76 o 
 -10  10   0       87.78       86.72     10.27 o 
  -9  10   0       16.92       15.62      6.56 o 
  -8  10   0      956.15      943.09     30.43 o 
  -7  10   0     1548.74     1472.13     40.87 o 
  -6  10   0     3026.60     2930.94     69.14 o 
  -5  10   0     1129.79     1131.02     23.04 o 
  -4  10   0     4081.50     4118.67     77.44 o 
  -3  10   0      814.20      872.91     19.10 o 
  -2  10   0       13.25       15.01      3.50 o 
  -1  10   0      187.93      190.37      8.74 o 
   0  10   0     1899.76     1975.94     31.43 o 
   1  10   0     2609.71     2598.97     42.93 o 
   2  10   0      342.02      341.74     12.12 o 
   3  10   0      182.67      161.12     10.04 o 
   4  10   0      405.42      410.47     23.92 o 
   5  10   0     1167.27     1251.73     28.22 o 
   6  10   0       24.13       12.39      7.22 o 
   7  10   0      297.13      329.88     27.60 o 
   8  10   0       83.79       97.28     14.23 o 
   9  10   0       80.61       87.96     14.35 o 
 -11  11   0       82.30       92.84     11.91 o 
 -10  11   0        0.07        0.10      5.68 o 
  -9  11   0      139.92      138.33     13.03 o 
  -8  11   0     1772.33     1719.64     52.04 o 
  -7  11   0     2082.91     2056.15     53.36 o 
  -6  11   0      797.96      727.57     25.96 o 
  -5  11   0      143.54      148.26      8.25 o 
  -4  11   0     2116.07     2113.97     50.53 o 
  -3  11   0     1240.24     1285.34     25.93 o 
  -2  11   0       67.62       58.87      5.54 o 
  -1  11   0      947.18      868.17     17.49 o 
   0  11   0      334.92      378.28     11.31 o 
   1  11   0      251.39      223.19     10.71 o 
   2  11   0        6.27        3.41      3.69 o 
   3  11   0       75.99       76.61      7.60 o 
   4  11   0     1187.50     1199.77     30.12 o 
   5  11   0      755.39      823.58     21.88 o 
   6  11   0       63.20       35.64     12.46 o 
   7  11   0       78.00      100.16     17.14 o 
   8  11   0       22.78       27.48     10.65 o 
   9  11   0       59.16       69.99     17.26 o 
 -12  12   0       13.72       24.82     10.84 o 
 -11  12   0        7.36        1.61      7.69 o 
 -10  12   0      104.69       94.34     11.85 o 
  -9  12   0       80.66       80.42     18.93 o 
  -8  12   0      518.39      520.59     38.06 o 
  -7  12   0       98.54       77.96     22.69 o 
  -6  12   0       91.18      111.03      8.11 o 
  -5  12   0       33.91       26.51      4.99 o 
  -4  12   0      621.04      585.98     16.63 o 
  -3  12   0      223.14      218.87     10.04 o 
  -2  12   0      136.64      138.59      8.15 o 
  -1  12   0       44.02       63.02      5.83 o 
   0  12   0       21.44       23.42      4.73 o 
   1  12   0      784.16      753.74     19.01 o 
   2  12   0       79.73       64.73      7.43 o 
   3  12   0      158.08      150.07     10.51 o 
   4  12   0       68.64       58.63      7.40 o 
   5  12   0      127.95      123.04     10.63 o 
   6  12   0       20.90       22.70      9.86 o 
   7  12   0      148.03      144.65     17.66 o 
   8  12   0       17.38       27.63     11.20 o 
 -12  13   0      100.81       91.21     16.67 o 
 -11  13   0       71.78       77.46     13.97 o 
 -10  13   0      129.69      129.68     13.78 o 
  -9  13   0       46.36       58.74     10.28 o 
  -8  13   0      593.90      636.95     26.10 o 
  -7  13   0      641.89      628.68     25.97 o 
  -6  13   0        4.22        0.83      3.93 o 
  -5  13   0      207.30      200.13     15.09 o 
  -4  13   0     1988.12     1968.15     38.57 o 
  -3  13   0        0.97        2.35      4.47 o 
  -2  13   0      209.92      193.95     11.24 o 
  -1  13   0       47.88       60.92      6.87 o 
   0  13   0       25.53       41.08      7.03 o 
   1  13   0      259.85      254.37     12.26 o 
   2  13   0        2.09        6.48      4.86 o 
   3  13   0      127.67      156.96     11.16 o 
   4  13   0      145.53      162.01     11.35 o 
   5  13   0      400.93      415.59     18.62 o 
   6  13   0      150.28      142.23     14.56 o 
   7  13   0       38.02       53.51     17.68 o 
 -12  14   0      217.18      272.93     28.03 o 
 -11  14   0       60.97       50.38     14.68 o 
 -10  14   0       14.32       19.85     21.19 o 
  -9  14   0      512.64      510.09     29.08 o 
  -8  14   0      509.58      602.90     29.86 o 
  -7  14   0        5.75        3.62      6.90 o 
  -6  14   0      341.62      331.68     12.88 o 
  -5  14   0        5.52        7.65      4.74 o 
  -4  14   0       17.94       19.14      5.24 o 
  -3  14   0      252.69      218.75     12.18 o 
  -2  14   0       63.46       59.89      7.39 o 
  -1  14   0       20.31       11.91      9.30 o 
   0  14   0      389.15      385.39     18.84 o 
   1  14   0        2.51       -3.21      5.11 o 
   2  14   0     1021.47      983.95     26.38 o 
   3  14   0       11.82       13.12      5.92 o 
   4  14   0      555.18      558.37     20.10 o 
   5  14   0        7.33        7.72      9.06 o 
   6  14   0       11.50       -2.21      8.81 o 
   7  14   0        6.43       17.65     10.88 o 
 -11  15   0      163.48      132.07     32.52 o 
 -10  15   0      105.87       80.89     15.10 o 
  -9  15   0       22.38       47.26     12.70 o 
  -8  15   0       45.41       50.47     14.68 o 
  -7  15   0      295.82      302.40     21.21 o 
  -6  15   0        9.55        8.22      4.88 o 
  -5  15   0        2.70       -3.76      4.41 o 
  -4  15   0       40.17       36.98      6.50 o 
  -3  15   0       64.18       52.53      8.46 o 
  -2  15   0       31.05       16.30      7.71 o 
  -1  15   0        0.05       -2.73      5.30 o 
   0  15   0      365.60      388.68     27.28 o 
   1  15   0        5.82        7.20      5.89 o 
   2  15   0      107.63       85.50     12.55 o 
   3  15   0       79.38       58.67      9.44 o 
   4  15   0       14.69       17.01      8.16 o 
   5  15   0       73.78       68.24      9.68 o 
   6  15   0       25.14       40.59     12.33 o 
 -11  16   0        5.10      -12.73     21.02 o 
 -10  16   0      267.95      372.94     30.08 o 
  -9  16   0       12.71       28.96     11.95 o 
  -8  16   0       30.18       47.68     13.39 o 
  -7  16   0      168.26      150.13     28.57 o 
  -6  16   0      286.62      309.43     14.02 o 
  -5  16   0      216.73      214.67     12.59 o 
  -4  16   0       19.84       20.18      7.04 o 
  -3  16   0        4.61        2.74      5.75 o 
  -2  16   0      268.75      236.21     31.71 o 
  -1  16   0      130.29      158.75     19.84 o 
   0  16   0      443.06      420.14     30.59 o 
   1  16   0        9.57       -2.22      6.98 o 
   2  16   0        0.33       -7.87      7.87 o 
   3  16   0      341.61      396.85     36.77 o 
   4  16   0      176.08      177.19     19.28 o 
   5  16   0       11.69       29.11      9.16 o 
 -10  17   0       32.46       46.90     14.89 o 
  -9  17   0        4.66        0.50     10.45 o 
  -8  17   0      126.60      122.17     19.24 o 
  -7  17   0      143.47      160.06     20.72 o 
  -6  17   0      203.47      232.77     13.29 o 
  -5  17   0       11.90       10.94      6.93 o 
  -4  17   0      121.57      117.49     11.78 o 
  -3  17   0       90.92       99.15     13.22 o 
  -2  17   0      128.25      130.02     12.62 o 
  -1  17   0       45.15       42.74      9.06 o 
   0  17   0        3.25       -6.47      6.47 o 
   1  17   0      306.42      285.61     21.71 o 
   2  17   0     1040.92     1066.75     39.10 o 
   3  17   0       42.26       37.51     11.74 o 
   4  17   0       83.92       57.85     14.53 o 
  -9  18   0       30.36       36.71     13.97 o 
  -8  18   0        4.70       -5.83     10.37 o 
  -7  18   0        0.16       -5.83      9.46 o 
  -6  18   0        5.62        6.31      7.23 o 
  -5  18   0      156.25      190.46     14.74 o 
  -4  18   0        1.48       -4.60      8.19 o 
  -3  18   0      105.77      107.46     17.89 o 
  -2  18   0      221.83      259.52     24.32 o 
  -1  18   0       10.64        7.30      7.53 o 
   0  18   0       99.62       86.19     11.34 o 
   1  18   0        4.74       10.22      9.24 o 
   2  18   0       69.15       86.55     14.15 o 
   3  18   0       18.40       34.15     12.89 o 
  -8  19   0       19.98       26.00     21.11 o 
  -7  19   0        9.20       15.76     12.70 o 
  -6  19   0        0.46        4.25      7.80 o 
  -5  19   0        0.01       -8.16      9.46 o 
  -4  19   0       95.93      102.71     14.67 o 
  -3  19   0      110.52      125.97     17.29 o 
  -2  19   0       65.60       22.51     10.45 o 
  -1  19   0       28.86       23.50      9.27 o 
   0  19   0        0.24        3.30      8.26 o 
   1  19   0      104.13      119.03     16.22 o 
  -6  20   0       37.94       49.89     12.86 o 
  -5  20   0      313.70      373.65     28.94 o 
  -4  20   0        0.24        5.81     11.03 o 
  -3  20   0       27.34       28.67     11.78 o 
  -2  20   0      271.29      334.47     29.26 o 
  -1  20   0        5.46       -5.22      8.37 o 
   0 -20   1       77.98       68.42     12.38 o 
   1 -20   1       77.11       93.99     13.36 o 
   2 -20   1      162.49      155.63     17.95 o 
   3 -20   1        5.05       -9.13      9.27 o 
   4 -20   1        4.28       12.52      9.84 o 
   5 -20   1       64.49       92.79     14.26 o 
   6 -20   1      123.98      128.39     14.53 o 
  -2 -19   1        9.64       16.04     10.35 o 
  -1 -19   1        1.09       -0.49      9.44 o 
   0 -19   1       27.93       37.15      9.65 o 
   1 -19   1      100.98      102.58     12.34 o 
   2 -19   1      107.91      104.00     15.36 o 
   3 -19   1       37.73       37.89     11.28 o 
   4 -19   1      754.22      818.36     32.93 o 
   5 -19   1      105.22       81.38     11.35 o 
   6 -19   1        5.51       -1.62      6.84 o 
   7 -19   1        0.01       -9.91     10.38 o 
   8 -19   1        0.34        9.26     12.08 o 
  -3 -18   1      190.45      191.97     18.50 o 
  -2 -18   1      302.79      334.29     23.79 o 
  -1 -18   1        8.45       10.19      9.11 o 
   0 -18   1       80.01       97.76     14.23 o 
   1 -18   1        2.45        7.40      7.76 o 
   2 -18   1      276.29      254.76     20.76 o 
   3 -18   1        1.26       -5.03      7.66 o 
   4 -18   1      269.45      264.94     20.19 o 
   5 -18   1        0.42       -7.09      7.09 o 
   6 -18   1        7.16       -3.46      8.30 o 
   7 -18   1       22.93       11.73      9.48 o 
   8 -18   1      173.55      166.53     22.08 o 
   9 -18   1       11.13        4.64     11.98 o 
  -4 -17   1       10.94       12.11     10.51 o 
  -3 -17   1      220.33      220.05     19.22 o 
  -2 -17   1       40.29       50.51     11.54 o 
  -1 -17   1        5.67        9.72      8.79 o 
   0 -17   1      573.85      559.04     23.24 o 
   1 -17   1       34.50       42.71      9.12 o 
   2 -17   1      300.95      297.56     17.83 o 
   3 -17   1       40.29       48.65     10.43 o 
   4 -17   1       24.86       25.04      7.59 o 
   5 -17   1        8.98       -2.13      5.68 o 
   6 -17   1      371.12      366.76     17.51 o 
   7 -17   1      178.37      197.86     18.75 o 
   8 -17   1        0.72        8.23      9.33 o 
   9 -17   1      117.27      147.26     20.69 o 
  10 -17   1     1128.20     1187.21     98.68 o 
  -5 -16   1       23.70       35.22      9.61 o 
  -4 -16   1        9.22       10.65      8.25 o 
  -3 -16   1       47.96       49.48     10.57 o 
  -2 -16   1      454.65      538.18     26.93 o 
  -1 -16   1       15.75       11.96      6.77 o 
   0 -16   1      149.66      151.03     13.02 o 
   1 -16   1      510.19      523.40     21.52 o 
   2 -16   1      614.90      576.45     22.00 o 
   3 -16   1      130.55      137.55     12.28 o 
   4 -16   1       13.50       10.83      6.21 o 
   5 -16   1        5.44        6.73      7.40 o 
   6 -16   1       47.95       50.96      7.24 o 
   7 -16   1       45.73       59.30     22.25 o 
   8 -16   1      274.97      307.01     22.59 o 
   9 -16   1      435.08      391.98     36.75 o 
  10 -16   1        2.75       -9.67      9.67 o 
  -6 -15   1        4.14        8.69      9.78 o 
  -5 -15   1       49.37       61.36      9.41 o 
  -4 -15   1       22.46       31.60      7.70 o 
  -3 -15   1       30.08       45.88      7.87 o 
  -2 -15   1       25.78       14.78     10.35 o 
  -1 -15   1        2.16       -1.40      5.18 o 
   0 -15   1      118.26      106.39     10.76 o 
   1 -15   1       39.16       45.28      8.50 o 
   2 -15   1        4.63       15.12      6.08 o 
   3 -15   1      117.24      125.72     11.38 o 
   4 -15   1       89.10       76.36     13.10 o 
   5 -15   1       90.18       82.94      8.07 o 
   6 -15   1        9.86        9.11      4.96 o 
   7 -15   1       94.75       74.38     13.87 o 
   8 -15   1        0.09       -4.40      7.25 o 
   9 -15   1        6.12       10.68      8.79 o 
  10 -15   1       68.58       86.16     15.58 o 
  11 -15   1        1.10        1.43     15.75 o 
  -7 -14   1        0.45       -7.02      9.24 o 
  -6 -14   1      136.85      120.06      9.40 o 
  -5 -14   1        6.93       11.94      6.56 o 
  -4 -14   1      280.42      233.29     13.96 o 
  -3 -14   1      424.96      408.60     17.61 o 
  -2 -14   1       22.17       10.93      5.70 o 
  -1 -14   1      231.79      253.62     13.61 o 
   0 -14   1       22.36       32.63      6.69 o 
   1 -14   1      101.29      124.15     10.67 o 
   2 -14   1      914.12      856.37     22.56 o 
   3 -14   1      418.94      405.85     25.97 o 
   4 -14   1      475.66      406.98     15.27 o 
   5 -14   1        2.46       -2.01      4.02 o 
   6 -14   1       55.27       60.50      7.09 o 
   7 -14   1      103.27      120.33     13.47 o 
   8 -14   1       57.43       51.75     15.37 o 
   9 -14   1        0.29        7.24      9.36 o 
  10 -14   1       43.44       22.58     17.55 o 
  11 -14   1        0.09       -0.04     10.46 o 
  -8 -13   1      110.32      126.34     17.03 o 
  -7 -13   1      231.23      225.48     21.49 o 
  -6 -13   1        0.32        1.06      4.48 o 
  -5 -13   1       11.94       17.74      6.74 o 
  -4 -13   1        1.02       -0.16      4.50 o 
  -3 -13   1       18.93       12.10      5.49 o 
  -2 -13   1      542.35      545.42     18.44 o 
  -1 -13   1      169.13      190.62     10.47 o 
   0 -13   1      472.23      489.26     18.04 o 
   1 -13   1      519.50      457.34     16.78 o 
   2 -13   1      129.81      117.29      8.91 o 
   3 -13   1      365.66      368.98     13.73 o 
   4 -13   1      535.37      495.41     15.58 o 
   5 -13   1     2656.92     2542.47     52.60 o 
   6 -13   1       26.93       23.36      5.04 o 
   7 -13   1      485.08      483.95     27.75 o 
   8 -13   1      118.88      124.12     13.30 o 
   9 -13   1       40.97       64.84     10.58 o 
  10 -13   1      104.65       78.46     11.67 o 
  11 -13   1      330.99      330.61     21.64 o 
  12 -13   1       86.88      102.48     17.58 o 
  -8 -12   1       75.28       70.06     13.77 o 
  -7 -12   1        0.31       -4.57      7.75 o 
  -6 -12   1      325.32      328.62     34.20 o 
  -5 -12   1       29.93       18.41      5.34 o 
  -4 -12   1      143.34      133.10     10.08 o 
  -3 -12   1        7.68        4.62      4.50 o 
  -2 -12   1        3.35        4.43      3.93 o 
  -1 -12   1      264.62      233.80     11.03 o 
   0 -12   1        4.19        9.25      3.67 o 
   1 -12   1      115.48      131.96      8.39 o 
   2 -12   1      320.29      305.52     13.21 o 
   3 -12   1      234.05      245.52     11.10 o 
   4 -12   1      618.06      623.11     17.03 o 
   5 -12   1       31.42       42.73      5.43 o 
   6 -12   1       44.26       45.62      8.42 o 
   7 -12   1       22.73       35.72     16.48 o 
   8 -12   1       45.03       39.56      8.59 o 
   9 -12   1       21.62       31.64      8.29 o 
  10 -12   1        0.05       -2.04      7.58 o 
  11 -12   1       27.30       33.35     10.13 o 
  12 -12   1       48.80       63.59     13.72 o 
  -9 -11   1       20.17       34.13     11.09 o 
  -8 -11   1        0.14        2.27      7.94 o 
  -7 -11   1       62.47       69.01     11.95 o 
  -6 -11   1       12.66       16.66      8.51 o 
  -5 -11   1       26.91       31.49      6.60 o 
  -4 -11   1      286.97      264.00     20.93 o 
  -3 -11   1     1386.72     1343.49     30.00 o 
  -2 -11   1      386.39      371.19     12.63 o 
  -1 -11   1      131.37      133.59      8.32 o 
   0 -11   1       32.30       22.58      4.05 o 
   1 -11   1      171.80      162.21      8.30 o 
   2 -11   1      133.54      138.85      8.39 o 
   3 -11   1      304.18      320.29     13.84 o 
   4 -11   1        3.61       -3.24      4.17 o 
   5 -11   1      295.92      318.99     11.26 o 
   6 -11   1       34.35       31.22      7.86 o 
   7 -11   1     1410.39     1459.40     41.73 o 
   8 -11   1       53.33       72.79     15.80 o 
   9 -11   1      282.59      306.93     17.89 o 
  10 -11   1        0.72       -0.10      5.93 o 
  11 -11   1        6.78       10.95      7.85 o 
  12 -11   1       79.92       85.91     12.25 o 
 -10 -10   1        4.57       22.61     22.92 o 
  -9 -10   1        6.22        2.39      8.61 o 
  -8 -10   1      150.52      154.55     21.40 o 
  -7 -10   1      150.80      136.60     15.23 o 
  -6 -10   1        0.77        0.87      5.19 o 
  -5 -10   1       60.80       65.91      6.58 o 
  -4 -10   1     1802.25     1794.37     36.34 o 
  -3 -10   1      690.21      667.31     18.47 o 
  -2 -10   1       10.39        3.15      3.38 o 
  -1 -10   1     1189.42     1164.95     21.32 o 
   0 -10   1      679.48      624.90     13.78 o 
   1 -10   1      710.91      744.01     15.15 o 
   2 -10   1       12.27       11.57      3.15 o 
   3 -10   1        4.11       -2.02      2.86 o 
   4 -10   1      290.59      312.21     13.32 o 
   5 -10   1      350.68      336.84     12.34 o 
   6 -10   1      379.52      390.86     19.70 o 
   7 -10   1      250.93      243.48     17.31 o 
   8 -10   1       44.90       46.15      7.98 o 
   9 -10   1      365.63      332.40     23.39 o 
  10 -10   1      155.77      168.25     13.89 o 
  11 -10   1      484.18      530.41     36.65 o 
  12 -10   1       59.42       50.91     10.80 o 
 -10  -9   1       94.05      101.15     14.67 o 
  -9  -9   1       34.25       40.38     13.32 o 
  -8  -9   1      103.90       73.09     12.30 o 
  -7  -9   1      353.10      337.73     37.35 o 
  -6  -9   1        0.58       -1.19      4.85 o 
  -5  -9   1      380.53      392.83     13.18 o 
  -4  -9   1        0.82       -0.32      3.43 o 
  -3  -9   1      331.27      318.92     15.89 o 
  -2  -9   1      654.00      683.06     15.79 o 
  -1  -9   1      556.41      550.39     12.55 o 
   0  -9   1     1156.67     1151.40     19.98 o 
   1  -9   1      568.54      629.20     14.95 o 
   2  -9   1     1308.19     1383.53     22.03 o 
   3  -9   1      521.08      509.45     11.01 o 
   4  -9   1      287.43      270.49      7.71 o 
   5  -9   1      761.47      753.18     18.12 o 
   6  -9   1       30.57       20.07      5.72 o 
   7  -9   1        2.05        2.66      4.51 o 
   8  -9   1     1799.30     1640.93     43.97 o 
   9  -9   1      439.97      488.65     35.79 o 
  10  -9   1        0.65        3.67      5.50 o 
  11  -9   1       47.00       48.48      9.26 o 
  12  -9   1        4.58      104.62     27.91 o 
  13  -9   1       70.25       85.67     25.50 o 
 -10  -8   1      106.99      122.95     21.96 o 
  -9  -8   1        3.03       -5.71      6.37 o 
  -8  -8   1        0.55        2.84      7.54 o 
  -7  -8   1       56.32       40.17     11.01 o 
  -6  -8   1      176.63      174.04     12.50 o 
  -5  -8   1      545.28      491.45     18.29 o 
  -4  -8   1     1327.87     1315.44     29.84 o 
  -3  -8   1     1418.92     1299.75     30.00 o 
  -2  -8   1     2048.03     2062.66     31.44 o 
  -1  -8   1      497.55      513.39     11.30 o 
   0  -8   1        6.64        3.15      2.55 o 
   1  -8   1      386.45      410.34      8.79 o 
   2  -8   1      110.70      128.57      5.42 o 
   3  -8   1       50.20       57.61      4.72 o 
   4  -8   1       87.27       78.97      4.41 o 
   5  -8   1      179.86      195.36     15.66 o 
   6  -8   1       28.01       35.17      8.86 o 
   7  -8   1      704.25      739.53     24.12 o 
   8  -8   1      380.19      427.30     18.91 o 
   9  -8   1     1579.48     1542.45     41.55 o 
  10  -8   1        8.34       10.63      5.76 o 
  11  -8   1       15.31       11.09      6.52 o 
  12  -8   1       16.34       16.17     15.06 o 
  13  -8   1        2.31        7.73     15.99 o 
 -11  -7   1        2.85       14.61      9.05 o 
 -10  -7   1        0.10       -6.48      6.48 o 
  -9  -7   1      114.29      116.81     13.94 o 
  -8  -7   1       84.31       76.39     11.05 o 
  -7  -7   1       74.86       81.45      8.92 o 
  -6  -7   1      553.82      512.88     20.12 o 
  -5  -7   1      146.10      151.80      8.08 o 
  -4  -7   1     1892.07     1767.98     37.08 o 
  -3  -7   1     2731.94     2739.39     46.28 o 
  -2  -7   1     2045.04     2041.32     33.06 o 
  -1  -7   1        2.94        2.78      2.03 o 
   0  -7   1     1026.72     1066.56     21.67 o 
   1  -7   1      421.81      482.86      9.70 o 
   2  -7   1     5456.21     5797.38     82.15 o 
   3  -7   1      829.84      997.16     17.42 o 
   4  -7   1     2469.61     2605.86     41.89 o 
   5  -7   1      217.74      226.13      9.67 o 
   6  -7   1     1275.89     1314.02     66.13 o 
   7  -7   1      751.89      750.19     23.67 o 
   8  -7   1      686.51      677.14     22.58 o 
   9  -7   1       36.60       29.92      6.83 o 
  10  -7   1      213.12      233.14     27.20 o 
  11  -7   1       14.24       10.86      5.59 o 
  12  -7   1       64.92       86.06     23.89 o 
  13  -7   1        1.53       10.12     12.48 o 
 -11  -6   1      194.68      200.85     17.94 o 
 -10  -6   1       32.50       46.18      9.56 o 
  -9  -6   1        1.43        5.43      6.53 o 
  -8  -6   1      292.98      333.20     19.75 o 
  -7  -6   1       34.16       20.27      5.59 o 
  -6  -6   1     2477.47     2362.69     51.25 o 
  -5  -6   1     1504.52     1458.60     45.71 o 
  -4  -6   1      177.43      197.44      6.97 o 
  -3  -6   1     1038.96     1093.31     21.27 o 
  -2  -6   1     5017.31     5304.95     82.27 o 
  -1  -6   1     3687.69     4098.48     58.62 o 
   0  -6   1      310.11      239.34      7.32 o 
   1  -6   1      294.79      279.61      6.95 o 
   2  -6   1     4337.95     4533.09     63.61 o 
   3  -6   1      415.64      374.44     16.22 o 
   4  -6   1     2441.31     2737.40     51.29 o 
   5  -6   1      313.46      298.65     17.53 o 
   6  -6   1     4348.37     4339.84     78.56 o 
   7  -6   1       32.66       45.56      6.17 o 
   8  -6   1       16.97       23.94     11.82 o 
   9  -6   1      648.08      680.44     22.35 o 
  10  -6   1        0.74        0.14      8.09 o 
  11  -6   1       20.50       32.32     15.89 o 
  12  -6   1        7.86        7.83     14.88 o 
  13  -6   1       82.69      132.10     25.00 o 
 -12  -5   1       91.55      112.33     13.35 o 
 -11  -5   1       30.16       45.84      9.59 o 
 -10  -5   1        0.16       -2.48      6.18 o 
  -9  -5   1      599.27      579.56     39.28 o 
  -8  -5   1      242.44      218.30     16.03 o 
  -7  -5   1      149.38      150.56     10.58 o 
  -6  -5   1       30.96       16.80      7.30 o 
  -5  -5   1       31.95       52.49      7.55 o 
  -4  -5   1      536.42      621.74     14.03 o 
  -3  -5   1       80.51       81.56      4.53 o 
  -2  -5   1      259.74      279.06     13.72 o 
  -1  -5   1      162.87      157.76      6.26 o 
   0  -5   1        9.35        7.37      1.88 o 
   1  -5   1      194.83      187.93      4.93 o 
   2  -5   1        1.92        0.19      2.08 o 
   3  -5   1      781.43      779.16     19.12 o 
   4  -5   1       16.44       12.03      3.49 o 
   5  -5   1        6.34       16.66      3.71 o 
   6  -5   1     2193.48     2143.86     49.42 o 
   7  -5   1      448.86      446.92     12.94 o 
   8  -5   1     1276.46     1266.42     27.58 o 
   9  -5   1      273.01      234.50     12.21 o 
  10  -5   1       47.42       37.56      6.38 o 
  11  -5   1      110.85      131.24     26.26 o 
  12  -5   1        9.74       15.92     10.95 o 
  13  -5   1        1.33        0.36     11.22 o 
 -12  -4   1      209.42      252.48     23.10 o 
 -11  -4   1        0.01       -3.99      6.64 o 
 -10  -4   1      368.63      352.33     26.04 o 
  -9  -4   1       22.27       17.60      6.32 o 
  -8  -4   1      420.58      335.36     17.26 o 
  -7  -4   1       18.81       10.15      4.16 o 
  -6  -4   1       36.01       39.04      6.71 o 
  -5  -4   1      643.87      550.94     15.94 o 
  -4  -4   1      415.90      438.77     12.50 o 
  -3  -4   1     1402.31     1475.31     34.95 o 
  -2  -4   1     1125.85     1062.51     55.92 o 
  -1  -4   1      290.95      331.86      7.98 o 
   0  -4   1      725.42      786.24     14.27 o 
   1  -4   1      923.10      973.63     14.44 o 
   2  -4   1      717.83      659.32     14.23 o 
   3  -4   1      372.76      407.65     15.10 o 
   4  -4   1     1397.44     1356.74     32.02 o 
   5  -4   1     1332.16     1462.02     28.99 o 
   6  -4   1     1500.61     1332.93     32.77 o 
   7  -4   1       15.00        7.51      3.49 o 
   8  -4   1       42.42       41.52      4.55 o 
   9  -4   1      109.43      102.74      6.73 o 
  10  -4   1        0.99        9.26      4.62 o 
  11  -4   1       49.46       53.65     14.50 o 
  12  -4   1       76.95       57.44     15.51 o 
  13  -4   1        3.21        4.56     11.28 o 
 -12  -3   1        0.18       -2.54      6.35 o 
 -11  -3   1       64.76       45.76     12.10 o 
 -10  -3   1       12.72       10.33      5.62 o 
  -9  -3   1      512.27      492.71     33.84 o 
  -8  -3   1      553.93      565.40     38.03 o 
  -7  -3   1      423.84      430.50     18.88 o 
  -6  -3   1     2175.95     2071.50     42.93 o 
  -5  -3   1      230.42      248.81      9.94 o 
  -4  -3   1      464.98      509.85     16.09 o 
  -3  -3   1     1123.77     1277.48     38.55 o 
  -2  -3   1     2530.92     2598.34     46.03 o 
  -1  -3   1        0.06        7.55      2.31 o 
   0  -3   1    10448.50    10531.26    153.08 o 
   1  -3   1     4247.06     4442.98     68.20 o 
   2  -3   1     9114.61     9186.39    150.73 o 
   3  -3   1       72.02       72.22      5.10 o 
   4  -3   1     4666.11     4653.44     80.79 o 
   5  -3   1       15.13        7.87      1.97 o 
   6  -3   1      122.95      116.83      5.44 o 
   7  -3   1     1906.67     1880.46     33.44 o 
   8  -3   1     1709.94     1717.12     31.49 o 
   9  -3   1       96.24      103.81      6.66 o 
  10  -3   1       70.69       77.44      7.27 o 
  11  -3   1        2.47       15.35     10.54 o 
  12  -3   1       84.32       92.75     18.46 o 
  13  -3   1       67.39      100.25     20.41 o 
 -12  -2   1       59.21       40.96     12.87 o 
 -11  -2   1      639.85      631.19     25.60 o 
 -10  -2   1       80.60       90.38     13.24 o 
  -9  -2   1       58.66       49.25     12.91 o 
  -8  -2   1      511.41      501.98     16.25 o 
  -7  -2   1       34.62       34.56      3.98 o 
  -6  -2   1      245.56      257.68     12.85 o 
  -5  -2   1        0.13        1.90      1.77 o 
  -4  -2   1       32.52       51.81      3.66 o 
  -3  -2   1     2564.92     2525.16     53.25 o 
  -2  -2   1      278.33      266.33      5.98 o 
  -1  -2   1     6870.44     6968.47    137.44 o 
   0  -2   1      117.36      132.34      5.98 o 
   1  -2   1      686.28      665.12     20.91 o 
   2  -2   1     2465.01     2588.80     89.76 o 
   3  -2   1     5228.98     5408.23     94.40 o 
   4  -2   1        0.19        0.24      1.43 o 
   5  -2   1       35.15       48.06      3.30 o 
   6  -2   1       35.69       33.17      3.16 o 
   7  -2   1     2076.16     2078.94     36.29 o 
   8  -2   1      429.90      415.20     11.97 o 
   9  -2   1      336.42      339.05     11.94 o 
  10  -2   1        0.00        0.17      4.18 o 
  11  -2   1        0.35        7.96     10.03 o 
  12  -2   1        6.07       14.77     12.02 o 
  13  -2   1        1.64       -4.15     11.93 o 
 -13  -1   1        1.43       -4.86      9.37 o 
 -12  -1   1       58.55       61.07     13.59 o 
 -11  -1   1        0.76        0.81      9.06 o 
 -10  -1   1       95.02      102.91      9.27 o 
  -9  -1   1     1413.72     1281.62     35.33 o 
  -8  -1   1      250.06      230.10     12.88 o 
  -7  -1   1       15.97       12.54      2.75 o 
  -6  -1   1        2.88       13.70      2.76 o 
  -5  -1   1     1156.84     1110.08     22.70 o 
  -4  -1   1     3658.34     3892.01     61.43 o 
  -3  -1   1     1167.84     1208.21     20.65 o 
  -2  -1   1       20.32       16.64      2.96 o 
  -1  -1   1       51.46       49.20      5.38 o 
   0  -1   1       12.92       14.67      2.00 o 
   1  -1   1     1771.06     1681.39     40.10 o 
   2  -1   1     2479.72     2461.41     49.64 o 
   3  -1   1     1627.48     1475.78     32.32 o 
   4  -1   1      149.66      122.75      4.66 o 
   5  -1   1     2445.20     2503.89     41.27 o 
   6  -1   1     2960.77     3006.54     78.15 o 
   7  -1   1      148.82      159.66      9.40 o 
   8  -1   1      380.70      373.70     12.33 o 
   9  -1   1      694.31      683.28     22.95 o 
  10  -1   1       18.89       20.29      6.40 o 
  11  -1   1       64.77       74.48     10.79 o 
  12  -1   1       46.55       22.91     24.86 o 
  13  -1   1      132.07      109.60     21.28 o 
 -13   0   1        5.10       -6.58      9.28 o 
 -12   0   1       38.44       40.55     11.45 o 
 -11   0   1       35.17       23.74     11.22 o 
 -10   0   1        6.04        1.29      8.05 o 
  -9   0   1       15.62       12.77      2.97 o 
  -8   0   1        5.98        5.06      2.68 o 
  -7   0   1      462.39      442.64     10.71 o 
  -6   0   1     1501.03     1370.86     32.14 o 
  -5   0   1      239.74      189.02      7.77 o 
  -4   0   1       85.38       76.71      4.17 o 
  -3   0   1      805.63      735.93     22.99 o 
  -2   0   1     1597.81     1621.23     42.83 o 
  -1   0   1       32.87       28.41      2.16 o 
   1   0   1     1633.41     1563.68     36.73 o 
   2   0   1      974.69      920.99     34.84 o 
   3   0   1     2126.06     2080.24     51.90 o 
   4   0   1     2059.33     2107.16     38.60 o 
   5   0   1      774.79      776.54     17.00 o 
   6   0   1        0.05       -0.55      1.85 o 
   7   0   1      326.21      291.00     10.45 o 
   8   0   1     1668.66     1556.71     41.09 o 
   9   0   1       10.79       18.53      8.78 o 
  10   0   1        4.60       -2.09      5.40 o 
  11   0   1      217.54      244.40     14.48 o 
  12   0   1     1054.88     1115.47     54.80 o 
 -13   1   1        3.54       12.98     10.22 o 
 -12   1   1       26.21       23.36     12.28 o 
 -11   1   1       79.40       59.21     23.29 o 
 -10   1   1       46.57       38.41     11.93 o 
  -9   1   1      455.55      512.91     39.39 o 
  -8   1   1     2703.00     2716.73     57.59 o 
  -7   1   1      282.35      287.43     28.43 o 
  -6   1   1     1305.87     1380.62     43.77 o 
  -5   1   1     1013.62      987.04     46.65 o 
  -4   1   1      195.21      163.49     18.45 o 
  -3   1   1       31.75       23.44      4.00 o 
  -2   1   1     7768.45     7830.10    130.56 o 
  -1   1   1      765.95      680.10     24.99 o 
   0   1   1     2745.15     2711.20     40.84 o 
   1   1   1     7858.11     7874.02    131.87 o 
   2   1   1       39.75       42.28      3.25 o 
   3   1   1     7861.44     7749.87    184.77 o 
   4   1   1      257.51      237.17      9.64 o 
   5   1   1      911.89      928.53     26.83 o 
   6   1   1        2.74       -1.71      3.10 o 
   7   1   1        0.10       -0.58      2.49 o 
   8   1   1      488.93      480.41     19.50 o 
   9   1   1      536.51      504.28     36.28 o 
  10   1   1      474.84      512.59     22.25 o 
  11   1   1       11.33        9.74      6.29 o 
  12   1   1       68.99       79.49      9.87 o 
 -13   2   1        0.03        2.19      8.87 o 
 -12   2   1       52.19       63.60     16.17 o 
 -11   2   1        8.33        2.62      8.86 o 
 -10   2   1      166.20      153.52     18.77 o 
  -9   2   1      219.28      210.24     13.47 o 
  -8   2   1       61.75       61.54     10.36 o 
  -7   2   1      160.96      160.29     15.61 o 
  -6   2   1     2578.79     2835.65     76.02 o 
  -5   2   1       13.67       11.02      3.61 o 
  -4   2   1      248.11      224.26      6.85 o 
  -3   2   1      153.26      168.92      4.57 o 
  -2   2   1      252.56      229.25      8.34 o 
  -1   2   1       46.70       40.47      4.70 o 
   0   2   1      116.10      103.63      5.19 o 
   1   2   1     5864.23     5918.81     99.58 o 
   2   2   1     2322.24     2372.50     41.83 o 
   3   2   1     2169.27     2175.12     55.77 o 
   4   2   1     3853.85     4128.91    102.32 o 
   5   2   1     1501.10     1447.72     31.01 o 
   6   2   1      284.03      241.33     12.69 o 
   7   2   1       11.21       17.26      6.30 o 
   8   2   1      263.08      231.16     15.59 o 
   9   2   1       14.16       10.32      5.91 o 
  10   2   1        0.86        7.47      6.36 o 
  11   2   1      133.89      142.79     13.41 o 
  12   2   1       51.11       62.84      9.74 o 
 -13   3   1       99.33      147.74     18.20 o 
 -12   3   1        2.16       -7.12      7.12 o 
 -11   3   1       54.44       80.40     15.11 o 
 -10   3   1      302.67      291.54     16.80 o 
  -9   3   1      768.60      711.91     26.00 o 
  -8   3   1     4090.32     3844.76     88.72 o 
  -7   3   1        8.62       13.88      5.18 o 
  -6   3   1      182.38      182.46      9.85 o 
  -5   3   1     2677.16     3025.65     48.96 o 
  -4   3   1        2.31        1.63      1.68 o 
  -3   3   1      625.65      557.36     17.92 o 
  -2   3   1     1250.95     1463.57     23.29 o 
  -1   3   1     1401.68     1398.22     20.61 o 
   0   3   1       83.20       63.47      3.10 o 
   1   3   1    13129.26    13718.18    200.83 o 
   2   3   1     2813.38     2784.17     49.58 o 
   3   3   1     6040.82     5999.58     98.39 o 
   4   3   1     1603.60     1617.56     36.20 o 
   6   3   1       43.17       39.22      7.85 o 
   7   3   1        8.10        5.35      4.57 o 
   8   3   1       77.76       64.02      9.10 o 
   9   3   1      218.85      195.24     17.33 o 
  10   3   1      201.91      198.23     19.05 o 
  11   3   1      250.92      266.19     18.73 o 
  12   3   1      140.80      165.27     13.85 o 
 -13   4   1      120.93      135.46     21.54 o 
 -12   4   1      151.57      142.48     20.49 o 
 -11   4   1        0.36       -6.72      6.72 o 
 -10   4   1      507.46      498.42     22.27 o 
  -9   4   1     1632.85     1690.86     66.46 o 
  -8   4   1      273.60      240.38     15.88 o 
  -7   4   1      268.95      227.99      7.33 o 
  -6   4   1       12.12       14.62      2.36 o 
  -5   4   1     4909.15     5262.41     83.10 o 
  -4   4   1     3803.99     4391.70     79.26 o 
  -3   4   1      469.43      468.55     24.06 o 
  -2   4   1      263.64      310.77     29.24 o 
  -1   4   1     4142.75     4379.01     56.58 o 
   0   4   1     4850.16     4967.62     68.60 o 
   1   4   1     2952.97     2966.17     51.46 o 
   2   4   1     5013.04     5066.03     87.89 o 
   3   4   1      497.03      466.07      9.86 o 
   4   4   1     1727.21     1772.43     64.88 o 
   6   4   1        3.08        4.06      5.56 o 
   7   4   1      189.13      218.76     21.47 o 
   8   4   1       38.54       41.49      7.92 o 
   9   4   1       24.85       24.96      7.93 o 
  10   4   1      247.52      245.14     18.53 o 
  11   4   1        0.24       -4.36      6.14 o 
 -13   5   1       15.62       20.11     12.20 o 
 -12   5   1      107.29      105.40     17.74 o 
 -11   5   1      999.62      999.85     62.08 o 
 -10   5   1       12.86        9.91     15.12 o 
  -9   5   1     1109.12     1071.15     25.73 o 
  -8   5   1      265.30      253.64      8.99 o 
  -7   5   1      593.68      595.60     16.44 o 
  -6   5   1      110.44      114.71      7.83 o 
  -5   5   1     4866.93     5157.89     90.69 o 
  -4   5   1     2544.16     2819.35     77.28 o 
  -3   5   1      705.94      643.12     14.54 o 
  -2   5   1      481.79      522.61     10.83 o 
  -1   5   1      151.32      171.53      4.87 o 
   0   5   1     1208.80     1196.55     40.76 o 
   1   5   1      104.47       93.97      6.57 o 
   2   5   1     1153.60     1158.51     37.03 o 
   3   5   1       16.06       28.53      3.20 o 
   4   5   1      618.59      583.27     15.50 o 
   5   5   1     1112.45     1129.14     36.32 o 
   6   5   1      808.38      840.61     23.46 o 
   7   5   1        0.59       -4.10      4.10 o 
   8   5   1      194.60      195.28     15.59 o 
   9   5   1       16.76       38.59     10.13 o 
  10   5   1       15.67       24.88      9.34 o 
  11   5   1       70.24       94.58     13.99 o 
 -13   6   1        1.92       24.17     14.06 o 
 -12   6   1        3.27       -1.27      9.68 o 
 -11   6   1      181.51      162.99     27.39 o 
 -10   6   1      462.88      428.55     15.77 o 
  -9   6   1       44.69       52.38      6.39 o 
  -8   6   1      441.53      444.65     22.08 o 
  -7   6   1      808.70      748.49     18.46 o 
  -6   6   1      621.12      662.43     16.86 o 
  -5   6   1      136.13      160.94      9.89 o 
  -4   6   1      324.84      323.72      9.54 o 
  -3   6   1     1826.32     1924.71     35.63 o 
  -2   6   1     1071.72     1224.67     28.00 o 
  -1   6   1       48.04       56.06      3.40 o 
   0   6   1     9539.42    10196.28    130.18 o 
   1   6   1     1568.47     1715.68     27.68 o 
   2   6   1     1251.90     1264.89     24.00 o 
   3   6   1        3.18        1.42      2.37 o 
   4   6   1        0.19        4.22      2.57 o 
   5   6   1      260.38      226.46     24.23 o 
   6   6   1      340.96      316.58     22.73 o 
   7   6   1      118.55       99.37     17.67 o 
   8   6   1        6.04       -1.21      6.74 o 
   9   6   1        0.11        2.30      7.03 o 
  10   6   1       32.85       22.75      9.23 o 
  11   6   1      459.07      503.62     46.40 o 
 -12   7   1      647.23      600.99     48.16 o 
 -11   7   1       35.52       30.17     11.47 o 
 -10   7   1      250.98      267.19     13.53 o 
  -9   7   1      515.32      596.99     20.75 o 
  -8   7   1       36.86       43.47      8.31 o 
  -7   7   1      300.08      286.82     14.95 o 
  -6   7   1     2117.09     2150.57     50.95 o 
  -5   7   1     1769.90     1844.79     61.26 o 
  -4   7   1      534.60      560.47     12.18 o 
  -3   7   1      790.50      824.33     18.61 o 
  -2   7   1     6088.41     6348.29     77.17 o 
  -1   7   1     1464.85     1481.32     21.31 o 
   0   7   1     4271.04     4591.91     66.15 o 
   1   7   1      301.87      296.68      8.08 o 
   2   7   1      407.74      430.74     10.20 o 
   3   7   1       87.23       94.67      7.61 o 
   4   7   1       86.69       74.68      7.32 o 
   5   7   1      287.91      267.37     10.34 o 
   6   7   1       26.85       42.58     10.79 o 
   7   7   1      134.70      128.31     18.26 o 
   8   7   1       34.90       27.99      8.79 o 
   9   7   1      440.04      458.23     25.63 o 
  10   7   1      181.36      199.86     18.96 o 
 -12   8   1       70.80       59.92     21.07 o 
 -11   8   1      174.65      165.98     11.17 o 
 -10   8   1      159.03      154.43     14.49 o 
  -9   8   1      114.69      103.52      9.75 o 
  -8   8   1      135.37      141.44     11.17 o 
  -7   8   1        1.26       -4.14      4.21 o 
  -6   8   1     1360.90     1239.16     44.30 o 
  -5   8   1      144.08      151.27     10.82 o 
  -4   8   1       62.53       64.64      3.91 o 
  -3   8   1     1648.88     1654.40     29.03 o 
  -2   8   1      108.10      144.12      6.84 o 
  -1   8   1      205.91      269.59      8.59 o 
   0   8   1      185.26      207.33      8.47 o 
   1   8   1      708.25      775.18     15.24 o 
   2   8   1      258.22      206.16     11.83 o 
   3   8   1      138.85      140.84     10.24 o 
   4   8   1        9.09       12.50      4.22 o 
   5   8   1      376.01      385.99     12.82 o 
   6   8   1       47.21       47.61     12.67 o 
   7   8   1       69.96       78.47     11.68 o 
   8   8   1        1.66       22.70      8.86 o 
   9   8   1      202.63      241.42     26.19 o 
  10   8   1       92.55      124.38     19.77 o 
 -11   9   1       26.98       14.37      6.11 o 
 -10   9   1       62.03       78.31      9.33 o 
  -9   9   1        9.09       13.66      6.06 o 
  -8   9   1        0.01       -1.13      4.45 o 
  -7   9   1      105.53       95.15      9.72 o 
  -6   9   1       65.24       73.34     12.28 o 
  -5   9   1      265.09      299.78     10.52 o 
  -4   9   1      107.15       99.95     12.60 o 
  -3   9   1      359.00      354.13      9.34 o 
  -2   9   1       92.88      123.45      5.54 o 
  -1   9   1      140.38      167.37      7.55 o 
   0   9   1     1501.68     1507.21     24.85 o 
   1   9   1     2075.31     2177.76     33.67 o 
   2   9   1      922.45      896.04     19.27 o 
   3   9   1     1655.37     1576.28     32.42 o 
   4   9   1       37.79       44.44      5.93 o 
   5   9   1      132.37      123.21      9.15 o 
   6   9   1      355.25      349.70     26.28 o 
   7   9   1       83.34       82.00     12.36 o 
   8   9   1       69.24       63.12     21.38 o 
   9   9   1       89.50      112.71     15.48 o 
 -12  10   1      130.45      137.65     14.95 o 
 -11  10   1        5.85       16.11     10.20 o 
 -10  10   1      150.69      152.39     13.00 o 
  -9  10   1      131.66      129.65     11.95 o 
  -8  10   1      506.48      436.70     19.36 o 
  -7  10   1       39.49       29.86      7.34 o 
  -6  10   1     3529.73     3558.92     86.53 o 
  -5  10   1      687.78      678.38     16.21 o 
  -4  10   1        0.85        4.28      5.92 o 
  -3  10   1     1670.63     1729.28     31.72 o 
  -2  10   1     3499.33     3509.18     46.47 o 
  -1  10   1       16.26       15.46      3.43 o 
   0  10   1      706.18      660.97     14.60 o 
   1  10   1      191.48      186.67      9.22 o 
   2  10   1     1678.91     1620.41     30.13 o 
   3  10   1        0.50       11.62      4.48 o 
   4  10   1      332.28      340.04     14.24 o 
   5  10   1       37.65       25.74      5.84 o 
   6  10   1      424.30      368.84     24.33 o 
   7  10   1        0.31       -0.50      7.37 o 
   8  10   1      560.64      633.92     74.13 o 
   9  10   1      144.31      148.65     17.95 o 
 -13  11   1       13.99        9.03      8.06 o 
 -12  11   1      223.32      303.70     20.02 o 
 -11  11   1       83.54       61.93     15.33 o 
 -10  11   1      121.01      114.44     12.15 o 
  -9  11   1       47.09       43.85     11.15 o 
  -8  11   1       24.39       52.84      9.02 o 
  -7  11   1      171.58      199.72     26.84 o 
  -6  11   1     5768.13     5673.53    123.62 o 
  -5  11   1      381.61      369.60     12.30 o 
  -4  11   1     2555.31     2579.94     59.50 o 
  -3  11   1       51.03       55.09      6.03 o 
  -2  11   1      365.71      341.83     11.30 o 
  -1  11   1      412.28      386.73     12.61 o 
   0  11   1     1095.37     1098.78     22.70 o 
   1  11   1      440.61      383.87     12.87 o 
   2  11   1       16.75       24.77      4.75 o 
   3  11   1      155.56      145.97     10.06 o 
   4  11   1     2078.14     2078.60     42.18 o 
   5  11   1       96.55       83.33      8.88 o 
   6  11   1      245.06      242.35     20.64 o 
   7  11   1      179.09      178.25     35.96 o 
   8  11   1       46.20       39.34     16.59 o 
 -12  12   1        2.38        6.57      8.60 o 
 -11  12   1       33.64       25.33      9.42 o 
 -10  12   1      147.47      151.59     18.67 o 
  -9  12   1       21.61        9.51      7.42 o 
  -8  12   1      171.02      164.46     14.47 o 
  -7  12   1        2.27       -2.62      5.64 o 
  -6  12   1        1.59        1.39      5.08 o 
  -5  12   1       20.62       16.86      7.59 o 
  -4  12   1      154.15      154.51      9.36 o 
  -3  12   1       14.60       11.60      4.19 o 
  -2  12   1      318.19      288.73     11.77 o 
  -1  12   1      221.12      230.77     11.83 o 
   0  12   1       46.78       43.32      6.77 o 
   1  12   1      748.66      736.53     18.56 o 
   2  12   1       16.84       12.68      4.93 o 
   3  12   1      283.97      294.50     14.77 o 
   4  12   1      346.74      323.98     16.70 o 
   5  12   1       81.59       75.72      9.01 o 
   6  12   1      125.13      148.49     17.50 o 
   7  12   1      111.18      124.48     19.92 o 
   8  12   1       39.24       45.46     12.92 o 
 -12  13   1      279.50      280.25     24.32 o 
 -11  13   1      233.59      280.76     23.36 o 
 -10  13   1       11.26       18.13      9.76 o 
  -9  13   1       87.90       89.28     30.66 o 
  -8  13   1      318.81      359.64     21.97 o 
  -7  13   1      164.78      164.42     14.83 o 
  -6  13   1        0.55        5.72      4.42 o 
  -5  13   1       31.86       20.45      5.70 o 
  -4  13   1      795.22      725.05     36.08 o 
  -3  13   1     2318.55     2251.32     43.13 o 
  -2  13   1       25.55       22.69      6.17 o 
  -1  13   1      452.79      439.46     17.96 o 
   0  13   1      118.56       81.18      9.11 o 
   1  13   1      117.08      100.60      8.15 o 
   2  13   1      216.34      229.14     13.27 o 
   3  13   1      131.33      152.37     11.36 o 
   4  13   1      251.65      245.11     15.64 o 
   5  13   1        5.63       10.56      6.31 o 
   6  13   1      142.79      111.63     15.92 o 
   7  13   1        2.19       -3.23      8.95 o 
 -12  14   1      451.67      532.44     43.82 o 
 -11  14   1      129.94      129.77     19.70 o 
 -10  14   1      112.14      121.97     16.80 o 
  -9  14   1       53.92       82.58     14.46 o 
  -8  14   1      472.44      457.73     26.80 o 
  -7  14   1      286.14      274.50     19.49 o 
  -6  14   1       43.37       56.79      6.44 o 
  -5  14   1     1318.63     1324.57     29.44 o 
  -4  14   1     1285.09     1324.94     29.76 o 
  -3  14   1        0.03       -4.08      4.08 o 
  -2  14   1        5.44        0.90      5.20 o 
  -1  14   1      315.22      316.78     16.95 o 
   0  14   1      928.80      897.13     30.30 o 
   1  14   1       31.63       22.47      7.18 o 
   2  14   1       12.53        8.74      6.78 o 
   3  14   1      193.51      236.94     14.32 o 
   4  14   1     1389.24     1418.84     50.18 o 
   5  14   1        5.28       -5.78      5.78 o 
   6  14   1       56.38       50.89     13.01 o 
 -11  15   1        7.99       13.96     10.35 o 
 -10  15   1       54.62       40.72     12.91 o 
  -9  15   1       16.78        4.80      9.58 o 
  -8  15   1      378.30      462.63     30.11 o 
  -7  15   1       26.05       27.69     16.25 o 
  -6  15   1       35.14       31.13      6.13 o 
  -5  15   1       70.62       83.72     11.49 o 
  -4  15   1        0.01       -3.49      4.60 o 
  -3  15   1       52.07       70.97      9.24 o 
  -2  15   1      365.37      335.97     21.51 o 
  -1  15   1      190.72      149.16     12.60 o 
   0  15   1      203.50      211.99     14.51 o 
   1  15   1        0.91        4.78      5.70 o 
   2  15   1      618.04      672.49     28.19 o 
   3  15   1        0.61       11.15      9.13 o 
   4  15   1       12.35       15.32      8.67 o 
   5  15   1        4.93       15.96      9.67 o 
 -11  16   1        8.16      -13.85     23.04 o 
 -10  16   1        2.19       13.93     14.36 o 
  -9  16   1       88.35       99.37     16.76 o 
  -8  16   1        3.74       19.09     10.38 o 
  -7  16   1      253.36      220.87     39.38 o 
  -6  16   1      119.34      122.85     11.11 o 
  -5  16   1        9.37        7.09      5.59 o 
  -4  16   1        0.43       -5.06      5.06 o 
  -3  16   1      138.58      140.10     14.39 o 
  -2  16   1      179.72      145.03     13.94 o 
  -1  16   1        9.52       23.62      7.29 o 
   0  16   1      191.86      192.11     14.62 o 
   1  16   1       77.20       70.18     12.21 o 
   2  16   1       57.60       52.63     11.24 o 
   3  16   1      145.17      175.82     20.12 o 
   4  16   1       38.81       28.84     11.58 o 
 -10  17   1       20.69       41.74     16.77 o 
  -9  17   1       33.15       26.65     12.36 o 
  -8  17   1      698.10      630.21     37.21 o 
  -7  17   1       64.00       66.98      7.92 o 
  -6  17   1      485.67      488.91     19.60 o 
  -5  17   1        0.23        8.24      5.87 o 
  -4  17   1      175.38      179.94     14.43 o 
  -3  17   1       63.13       66.10     16.20 o 
  -2  17   1        2.99       -4.40      6.54 o 
  -1  17   1        2.91        4.50      6.83 o 
   0  17   1       32.46       20.66     11.37 o 
   1  17   1        3.64       19.67      9.85 o 
   2  17   1       43.20       35.68     10.90 o 
   3  17   1      117.96      110.41     16.99 o 
  -9  18   1       47.97       53.86     15.72 o 
  -8  18   1        0.05       -9.69      9.69 o 
  -7  18   1        1.54        1.28      9.40 o 
  -6  18   1      143.69      154.56     15.26 o 
  -5  18   1       23.16       26.04      9.29 o 
  -4  18   1       42.02       41.00     10.55 o 
  -3  18   1        5.88        4.68      8.93 o 
  -2  18   1        2.42        1.08      8.81 o 
  -1  18   1        9.15        0.81      7.44 o 
   0  18   1       21.33       25.57      9.36 o 
   1  18   1      212.68      202.58     19.51 o 
   2  18   1      306.48      323.61     28.66 o 
  -7  19   1       17.54       16.44      7.17 o 
  -6  19   1        1.28        6.96      8.47 o 
  -5  19   1       66.72       63.90     31.37 o 
  -4  19   1       10.51        3.39     11.29 o 
  -3  19   1        0.60        1.87      9.33 o 
  -2  19   1      276.43      230.29     20.98 o 
  -1  19   1       75.72       62.95     11.33 o 
   0  19   1       44.31       41.89     10.68 o 
  -5  20   1      324.92      336.00     51.20 o 
  -4  20   1        0.01       -0.27     11.31 o 
  -3  20   1       12.51        2.59     12.01 o 
   0 -20   2        2.58      -10.64     10.64 o 
   1 -20   2        0.08       -3.47      8.97 o 
   2 -20   2       48.52       42.20     18.42 o 
   3 -20   2       42.43       63.80     13.55 o 
   4 -20   2      162.11      146.94     17.01 o 
   5 -20   2       10.59        1.13     11.70 o 
   6 -20   2      116.59      148.96     13.72 o 
  -2 -19   2        0.06       -1.97      9.27 o 
  -1 -19   2        0.07       -4.66      9.04 o 
   0 -19   2       39.46       30.97      9.20 o 
   1 -19   2        8.51        5.62      7.63 o 
   2 -19   2       17.38       33.18     11.06 o 
   3 -19   2      121.50      137.62     25.03 o 
   4 -19   2      235.24      273.18     23.53 o 
   5 -19   2       98.75       99.35     14.31 o 
   6 -19   2       20.34       14.24      7.40 o 
   7 -19   2        0.18       -8.80      8.80 o 
   8 -19   2        0.13       -9.93      9.93 o 
  -4 -18   2        0.08        6.80     19.14 o 
  -3 -18   2      107.28       86.76     13.75 o 
  -2 -18   2       31.22       33.05     10.77 o 
  -1 -18   2        0.88       -6.48      8.03 o 
   0 -18   2       59.76       67.69     10.49 o 
   1 -18   2       34.14       27.76      8.41 o 
   2 -18   2      211.68      224.63     22.12 o 
   3 -18   2        2.89       -7.18      9.75 o 
   4 -18   2       11.22       14.98      8.48 o 
   5 -18   2       34.92       40.84      8.54 o 
   6 -18   2        0.57       -6.85      6.99 o 
   7 -18   2        5.94       -1.35      8.70 o 
   8 -18   2        7.21        6.79     11.17 o 
   9 -18   2       38.58       50.03     27.77 o 
  -5 -17   2        2.82        3.83      7.68 o 
  -4 -17   2       10.58       19.20      9.60 o 
  -3 -17   2        0.54       -8.62      9.30 o 
  -2 -17   2       86.84       82.98     12.63 o 
  -1 -17   2       53.19       44.87     10.64 o 
   0 -17   2        2.80        7.50      6.67 o 
   1 -17   2       38.87       37.07      8.23 o 
   2 -17   2       19.12       22.74      9.02 o 
   3 -17   2      127.31      143.56     15.02 o 
   4 -17   2      295.31      317.72     20.69 o 
   5 -17   2        9.38       10.15      6.31 o 
   6 -17   2      450.28      508.11     20.65 o 
   7 -17   2      454.99      500.31     29.51 o 
   8 -17   2      105.33       93.63     16.94 o 
   9 -17   2       67.49       54.00     18.92 o 
  10 -17   2        9.38        7.82     14.72 o 
  -6 -16   2       17.13        9.15     10.72 o 
  -5 -16   2      272.95      278.40     17.28 o 
  -4 -16   2       32.87       36.75      8.66 o 
  -3 -16   2      197.93      189.15     15.02 o 
  -2 -16   2        5.32       -1.39      7.16 o 
  -1 -16   2      142.93      117.25     11.61 o 
   0 -16   2      304.29      298.89     17.55 o 
   1 -16   2        5.14       -5.58      5.58 o 
   2 -16   2      646.61      588.78     22.20 o 
   3 -16   2       20.34        9.10      6.65 o 
   4 -16   2      121.20      146.39     12.27 o 
   5 -16   2      633.23      646.43     22.15 o 
   6 -16   2      250.62      249.48     12.50 o 
   7 -16   2        0.53       -0.69      7.68 o 
   8 -16   2        7.14       -7.87      7.87 o 
   9 -16   2       52.33       55.40     12.24 o 
  10 -16   2       38.06       34.24     27.62 o 
  -7 -15   2       47.30       34.36     24.82 o 
  -6 -15   2      190.64      177.81     11.29 o 
  -5 -15   2       65.35       58.38      8.24 o 
  -4 -15   2      117.34      129.10     11.22 o 
  -3 -15   2      243.32      233.33     14.18 o 
  -2 -15   2       33.16       42.66      7.59 o 
  -1 -15   2        0.17        4.00      5.44 o 
   0 -15   2       84.25       85.48     10.02 o 
   1 -15   2       36.35       44.98      7.74 o 
   2 -15   2       52.93       43.87      7.06 o 
   3 -15   2      107.11      115.59     10.91 o 
   4 -15   2       69.52       58.35      8.32 o 
   5 -15   2        6.50        3.89      4.91 o 
   6 -15   2        0.90       -4.46      4.46 o 
   7 -15   2      282.57      280.92     20.52 o 
   8 -15   2        1.51        2.18      7.73 o 
   9 -15   2       28.12       25.25     12.98 o 
  10 -15   2        0.20       -4.82      7.63 o 
  11 -15   2        0.03       -8.65      8.65 o 
  -7 -14   2       65.28       56.00     12.79 o 
  -6 -14   2      139.61      152.61     10.54 o 
  -5 -14   2        4.35       -1.59      5.17 o 
  -4 -14   2        1.22        0.28      5.12 o 
  -3 -14   2       21.56       23.07      5.96 o 
  -2 -14   2      423.00      445.17     17.78 o 
  -1 -14   2       82.09       72.56      8.40 o 
   0 -14   2       26.32       19.00      5.53 o 
   1 -14   2      681.99      656.33     21.56 o 
   2 -14   2      253.82      213.17     17.47 o 
   3 -14   2      353.89      332.81     22.06 o 
   4 -14   2     1245.51     1250.21     34.37 o 
   5 -14   2       28.25       25.87      5.40 o 
   6 -14   2      217.75      244.05     23.49 o 
   7 -14   2        1.30       -1.61      6.41 o 
   8 -14   2       60.04       76.16     11.38 o 
   9 -14   2        0.89       -5.16      6.51 o 
  10 -14   2      135.59      144.36     15.22 o 
  11 -14   2      154.83      163.38     18.51 o 
  -8 -13   2       16.35       21.90     11.01 o 
  -7 -13   2        4.21        5.70      8.94 o 
  -6 -13   2      703.84      753.30     31.66 o 
  -5 -13   2      468.39      519.50     17.95 o 
  -4 -13   2       18.16       21.90      5.93 o 
  -3 -13   2      126.75      102.19      9.18 o 
  -2 -13   2      258.13      280.20     14.72 o 
  -1 -13   2        2.50        2.96      3.92 o 
   0 -13   2      399.57      368.03     14.72 o 
   1 -13   2     1473.25     1509.55     29.17 o 
   2 -13   2     1262.15     1271.77     28.20 o 
   3 -13   2      358.94      385.18     20.46 o 
   4 -13   2      455.80      457.06     15.01 o 
   5 -13   2      201.04      205.91     13.00 o 
   6 -13   2       87.79       87.60      7.17 o 
   7 -13   2      103.67      103.90     12.46 o 
   8 -13   2      185.60      216.31     17.14 o 
   9 -13   2      226.55      231.50     18.25 o 
  10 -13   2      145.55      152.33     14.76 o 
  11 -13   2        6.87       20.05      9.37 o 
  12 -13   2      213.34      260.17     21.66 o 
  -9 -12   2       94.25      106.23     15.75 o 
  -8 -12   2      424.46      455.55     29.43 o 
  -7 -12   2      141.74      144.24     16.90 o 
  -6 -12   2       45.22       40.66      7.73 o 
  -5 -12   2        0.06        3.68      4.69 o 
  -4 -12   2        4.52        7.11      4.69 o 
  -3 -12   2      100.97      145.30      9.99 o 
  -2 -12   2     2540.74     2465.35     45.36 o 
  -1 -12   2     1423.93     1450.16     28.36 o 
   0 -12   2      884.45      889.86     19.10 o 
   1 -12   2     1116.11     1087.30     22.61 o 
   2 -12   2     1049.86     1080.87     23.91 o 
   3 -12   2      518.15      524.68     14.01 o 
   4 -12   2       82.29       76.39      7.71 o 
   5 -12   2      157.26      158.98      8.94 o 
   6 -12   2       20.36       26.18      7.68 o 
   7 -12   2       34.16       40.17      8.58 o 
   8 -12   2       15.29       18.29      7.72 o 
   9 -12   2       86.38       81.65     11.15 o 
  10 -12   2        0.06        6.46      6.78 o 
  11 -12   2        9.61       10.04     13.45 o 
  12 -12   2        5.74        5.65      8.30 o 
  -9 -11   2       59.80       62.36     13.21 o 
  -8 -11   2       40.90       35.69     10.34 o 
  -7 -11   2        4.76       -0.79      6.96 o 
  -6 -11   2       11.61       13.77      6.47 o 
  -5 -11   2        6.56        8.63      4.43 o 
  -4 -11   2     1126.01     1071.40     25.63 o 
  -3 -11   2      663.13      626.95     18.26 o 
  -2 -11   2       24.54       22.24      4.66 o 
  -1 -11   2       45.63       38.04      5.57 o 
   0 -11   2      515.89      466.29     12.17 o 
   1 -11   2       63.93       70.41      6.23 o 
   2 -11   2     2071.09     2055.93     37.66 o 
   3 -11   2      552.71      552.23     13.79 o 
   4 -11   2       13.92        7.00      4.87 o 
   5 -11   2      108.01      118.80      7.45 o 
   6 -11   2        5.00       -1.85      5.50 o 
   7 -11   2      373.28      320.39     19.11 o 
   8 -11   2      699.55      691.23     50.89 o 
   9 -11   2      100.30       83.18     10.54 o 
  10 -11   2       39.69       54.20      9.52 o 
  11 -11   2        4.73        8.16      7.79 o 
  12 -11   2       91.48      117.90     16.13 o 
 -10 -10   2      103.78      107.89     15.24 o 
  -9 -10   2      108.83       95.64     14.26 o 
  -8 -10   2       22.98       30.66      9.60 o 
  -7 -10   2       31.70       40.91      9.61 o 
  -6 -10   2      451.81      422.14     26.54 o 
  -5 -10   2       59.60       77.08     11.18 o 
  -4 -10   2       21.61       20.86      4.86 o 
  -3 -10   2     1404.80     1365.43     30.79 o 
  -2 -10   2     2296.82     2243.62     38.08 o 
  -1 -10   2     3656.80     3751.47     53.53 o 
   0 -10   2        2.67        9.95      3.93 o 
   1 -10   2      257.20      227.50      9.15 o 
   2 -10   2       47.16       52.53      5.20 o 
   3 -10   2      210.97      244.59     10.61 o 
   4 -10   2     4203.35     4116.79     93.47 o 
   5 -10   2      194.51      191.95      9.16 o 
   6 -10   2       14.96       12.50      6.03 o 
   7 -10   2      277.35      309.05     31.49 o 
   8 -10   2       25.42       49.29      8.58 o 
   9 -10   2      209.86      213.20     15.53 o 
  10 -10   2       61.57       57.37     10.17 o 
  11 -10   2      598.52      587.02     27.43 o 
  12 -10   2      607.21      726.74     30.65 o 
 -10  -9   2       17.12       33.44     10.47 o 
  -9  -9   2      253.30      203.32     18.70 o 
  -8  -9   2       89.39       81.62     12.19 o 
  -7  -9   2        1.39        0.14      5.04 o 
  -6  -9   2        1.40        2.83      4.57 o 
  -5  -9   2        0.03        0.92      3.20 o 
  -4  -9   2      774.68      749.49     20.70 o 
  -3  -9   2     1842.81     1898.52     40.94 o 
  -2  -9   2      101.34       86.85      7.36 o 
  -1  -9   2      214.15      228.98      8.31 o 
   0  -9   2       32.27       53.23      4.55 o 
   1  -9   2     2185.71     2581.72     43.59 o 
   2  -9   2     1621.14     1619.80     25.19 o 
   3  -9   2      336.74      396.23     14.98 o 
   4  -9   2        0.87        0.21      2.56 o 
   5  -9   2      873.64      932.51     34.41 o 
   6  -9   2      196.52      185.68     13.06 o 
   7  -9   2       32.27       46.76      7.80 o 
   8  -9   2      186.69      192.94     13.80 o 
   9  -9   2       22.62       13.85      6.17 o 
  10  -9   2      270.86      311.20     19.25 o 
  11  -9   2        3.82        0.52     10.60 o 
  12  -9   2        1.33       10.23      7.06 o 
 -11  -8   2        1.46        3.75      8.00 o 
 -10  -8   2       43.11       43.54     10.83 o 
  -9  -8   2        7.56        8.97      8.57 o 
  -8  -8   2       13.83        9.97      6.67 o 
  -7  -8   2      280.07      284.40     18.03 o 
  -6  -8   2       84.54       96.21      9.61 o 
  -5  -8   2        4.99        6.14      3.14 o 
  -4  -8   2       52.89       60.92      6.13 o 
  -3  -8   2       64.57       70.73      8.00 o 
  -2  -8   2      629.43      568.79     12.22 o 
  -1  -8   2     1265.50     1331.37     21.84 o 
   0  -8   2     3371.57     3530.59     48.93 o 
   1  -8   2       34.28       56.89      4.64 o 
   2  -8   2      624.78      669.63     12.72 o 
   3  -8   2        0.10        2.31      2.56 o 
   4  -8   2      330.06      361.08     14.38 o 
   5  -8   2        0.10       -3.03      4.36 o 
   6  -8   2      140.43      163.00     16.18 o 
   7  -8   2      114.58      126.77     10.69 o 
   8  -8   2     1389.52     1392.93     38.46 o 
   9  -8   2       98.07       98.98     10.11 o 
  10  -8   2      100.44       97.72     11.45 o 
  11  -8   2      106.83      124.20     12.51 o 
  12  -8   2        0.23        5.24      5.91 o 
  13  -8   2      223.96      250.42     39.59 o 
 -11  -7   2       54.94       75.37     12.24 o 
 -10  -7   2       80.76       81.33     12.18 o 
  -9  -7   2       65.32       63.98     11.09 o 
  -8  -7   2      298.41      228.43     17.45 o 
  -7  -7   2      131.04      163.59     12.05 o 
  -6  -7   2      414.27      431.44     17.66 o 
  -5  -7   2     1523.71     1552.64     36.59 o 
  -4  -7   2       43.95       41.47      8.33 o 
  -3  -7   2     1462.62     1525.94     28.28 o 
  -2  -7   2     1427.14     1456.72     39.75 o 
  -1  -7   2     1005.00     1085.55     19.32 o 
   0  -7   2     2548.05     2550.14     38.62 o 
   1  -7   2     1131.10     1313.04     21.89 o 
   2  -7   2       91.51       97.54      5.66 o 
   3  -7   2     1407.00     1484.37     23.85 o 
   4  -7   2     1660.96     1677.69     28.50 o 
   5  -7   2       58.13       86.15     12.40 o 
   6  -7   2       31.06       38.34     11.20 o 
   7  -7   2      167.03      173.20     11.86 o 
   8  -7   2     1930.26     1986.36     49.54 o 
   9  -7   2        3.15        0.69      4.98 o 
  10  -7   2      123.90      100.59     18.65 o 
  11  -7   2      337.40      374.30     19.29 o 
  12  -7   2      778.83      764.47     59.42 o 
  13  -7   2        0.12       13.94     12.61 o 
 -12  -6   2       14.40        6.73     14.43 o 
 -11  -6   2       28.08       30.49      9.23 o 
 -10  -6   2       15.31        7.14      8.48 o 
  -9  -6   2      340.28      387.51     21.44 o 
  -8  -6   2        1.04        0.04      4.46 o 
  -7  -6   2      144.19      101.84      9.12 o 
  -6  -6   2      497.46      497.93     17.84 o 
  -5  -6   2        6.69        4.23      3.90 o 
  -4  -6   2     3705.36     3760.91     55.45 o 
  -3  -6   2      956.98     1058.75     19.25 o 
  -2  -6   2      358.89      323.45      9.14 o 
  -1  -6   2      975.08      976.54     18.50 o 
   0  -6   2     7925.18     7794.07    129.37 o 
   1  -6   2     4438.04     4421.59     62.42 o 
   2  -6   2        1.23       -0.90      1.70 o 
   3  -6   2      777.76      869.03     22.21 o 
   4  -6   2      919.33     1041.80     23.19 o 
   5  -6   2       91.35      113.50      8.67 o 
   6  -6   2     1384.58     1438.94     40.89 o 
   7  -6   2        9.16        6.81      4.24 o 
   8  -6   2       35.61       29.36      6.16 o 
   9  -6   2        1.84       15.54      5.90 o 
  10  -6   2       31.58       56.84     11.12 o 
  11  -6   2       30.50       39.87      7.37 o 
  12  -6   2      205.27      199.96     34.66 o 
  13  -6   2        8.18        4.16     11.25 o 
 -12  -5   2       21.61       10.36      7.98 o 
 -11  -5   2      123.12      155.95     14.72 o 
 -10  -5   2       68.43      100.46     12.08 o 
  -9  -5   2      118.56      116.59     12.15 o 
  -8  -5   2      518.61      496.95     18.48 o 
  -7  -5   2      139.14      131.60      9.74 o 
  -6  -5   2      495.03      454.71     24.38 o 
  -5  -5   2       25.24       18.57      4.60 o 
  -4  -5   2     1102.31     1174.32     29.23 o 
  -3  -5   2      296.72      315.55      7.81 o 
  -2  -5   2     1639.56     1569.30     59.73 o 
  -1  -5   2       47.69       31.19      3.44 o 
   0  -5   2     7128.56     7328.40    140.26 o 
   1  -5   2      194.08      186.16      6.00 o 
   2  -5   2      116.71      112.31      4.91 o 
   3  -5   2      312.99      328.52      8.00 o 
   4  -5   2     3877.14     4316.97     90.40 o 
   5  -5   2      269.00      290.79     24.70 o 
   6  -5   2       44.08       62.68      8.22 o 
   7  -5   2        2.43        7.92      3.23 o 
   8  -5   2       20.47       16.94      5.13 o 
   9  -5   2        8.23       -0.57      4.57 o 
  10  -5   2       97.58      103.16     10.38 o 
  11  -5   2       24.78       27.54     13.81 o 
  12  -5   2       14.36        0.23     10.57 o 
  13  -5   2        6.31       13.55     16.55 o 
 -12  -4   2       15.00       14.03      8.98 o 
 -11  -4   2       56.88       84.48     14.54 o 
 -10  -4   2      146.60      130.59     12.48 o 
  -9  -4   2      134.87      129.34     13.42 o 
  -8  -4   2      227.27      234.52     11.59 o 
  -7  -4   2       61.40       70.51      6.52 o 
  -6  -4   2       42.01       42.35      5.93 o 
  -5  -4   2      168.92      198.28     10.67 o 
  -4  -4   2     1249.71     1379.90     28.58 o 
  -3  -4   2      116.30       81.22      4.09 o 
  -2  -4   2     1313.32     1281.87     30.38 o 
  -1  -4   2    10756.71    10750.90    175.83 o 
   0  -4   2     4653.65     4704.86     70.23 o 
   1  -4   2      603.51      620.63     10.86 o 
   2  -4   2     6281.90     6640.61    126.88 o 
   3  -4   2       14.58       22.30     12.80 o 
   4  -4   2        9.57        6.18      2.86 o 
   5  -4   2       41.97       49.20      4.31 o 
   6  -4   2      755.82      812.95     22.82 o 
   7  -4   2      516.65      490.17     13.88 o 
   8  -4   2        1.03        3.05      3.39 o 
   9  -4   2      205.09      184.37     16.98 o 
  10  -4   2      284.62      282.96     22.37 o 
  11  -4   2      316.56      347.33     15.83 o 
  12  -4   2       67.84       75.34     17.25 o 
  13  -4   2        0.95        6.37     17.79 o 
 -12  -3   2      104.70      139.83     19.63 o 
 -11  -3   2       19.25       22.73      6.60 o 
 -10  -3   2      299.28      306.88     15.07 o 
  -9  -3   2      155.02      150.40     10.85 o 
  -8  -3   2       31.46       25.18      6.18 o 
  -7  -3   2        5.67        4.72      3.27 o 
  -6  -3   2      289.53      256.61     10.66 o 
  -5  -3   2      167.55      122.43      5.81 o 
  -4  -3   2      123.82       76.69      4.99 o 
  -3  -3   2      754.05      817.54     20.83 o 
  -2  -3   2     2131.89     2138.18     38.45 o 
  -1  -3   2    10442.49    10750.74    174.40 o 
   0  -3   2    10417.04    10230.74    148.54 o 
   1  -3   2      236.15      280.25      6.58 o 
   2  -3   2     1340.14     1351.27     23.88 o 
   3  -3   2        2.21       -0.84      1.90 o 
   4  -3   2      888.83      940.47     23.48 o 
   5  -3   2      423.15      312.30      9.35 o 
   6  -3   2       15.90       -0.42      2.28 o 
   7  -3   2       17.31       21.73      3.74 o 
   8  -3   2      249.98      252.70     14.52 o 
   9  -3   2      456.46      458.41     20.24 o 
  10  -3   2      178.47      182.53     12.98 o 
  11  -3   2        0.38        1.70      4.78 o 
  12  -3   2       52.03       20.43     15.73 o 
  13  -3   2       16.59       18.71     13.69 o 
 -13  -2   2       72.10       93.80     26.82 o 
 -12  -2   2        5.11       19.78     10.45 o 
 -11  -2   2       51.04       73.98      7.93 o 
 -10  -2   2       20.48       21.27      5.45 o 
  -9  -2   2      425.27      447.69     14.93 o 
  -8  -2   2       44.62       34.65      4.36 o 
  -7  -2   2     1433.75     1342.66     25.94 o 
  -6  -2   2      320.95      279.00     14.21 o 
  -5  -2   2      742.77      773.27     21.67 o 
  -4  -2   2     5229.87     5575.54     96.29 o 
  -3  -2   2     7186.60     7399.72    116.34 o 
  -2  -2   2     2496.26     2527.20     42.86 o 
  -1  -2   2    14197.55    13595.63    320.10 o 
   0  -2   2      100.20      101.99      3.71 o 
   1  -2   2     1725.55     1779.18     44.77 o 
   2  -2   2    14487.61    15240.58    351.35 o 
   3  -2   2     1010.35     1089.50     29.66 o 
   4  -2   2      232.27      198.86      6.18 o 
   5  -2   2      156.16      150.33      5.93 o 
   6  -2   2      287.26      301.20     12.21 o 
   7  -2   2      389.93      423.83     11.28 o 
   8  -2   2     1616.39     1591.54     48.57 o 
   9  -2   2      388.29      400.09     20.58 o 
  10  -2   2        8.74        8.36      5.09 o 
  11  -2   2       64.77       80.44     16.08 o 
  12  -2   2       11.24        6.63     11.98 o 
 -13  -1   2       28.34       43.00     14.79 o 
 -12  -1   2       98.96       80.56     27.95 o 
 -11  -1   2       20.68       41.21     10.34 o 
 -10  -1   2        2.76        4.64      6.82 o 
  -9  -1   2      276.09      275.83      9.19 o 
  -8  -1   2        0.60        7.47      2.60 o 
  -7  -1   2       36.57       48.15      3.76 o 
  -6  -1   2      873.73      960.32     21.65 o 
  -5  -1   2     2327.48     2422.31     40.12 o 
  -4  -1   2     1956.93     1884.36     38.83 o 
  -3  -1   2     1119.63     1067.09     17.18 o 
  -2  -1   2     2437.37     2428.74     64.13 o 
  -1  -1   2      397.48      350.80      9.00 o 
   0  -1   2      210.06      233.14      5.31 o 
   1  -1   2      268.83      268.12      9.57 o 
   2  -1   2     1596.07     1556.14     29.69 o 
   3  -1   2     3068.28     3145.96     63.70 o 
   4  -1   2       53.16       54.02      4.05 o 
   5  -1   2      109.54       88.13      4.87 o 
   6  -1   2      510.40      566.87     17.55 o 
   7  -1   2     1821.85     1834.60     36.76 o 
   8  -1   2      245.53      240.15     12.83 o 
   9  -1   2        0.46       -1.42      4.47 o 
  10  -1   2      110.58       82.33     15.15 o 
  11  -1   2        5.62        4.38      5.97 o 
  12  -1   2      203.19      186.87     25.39 o 
 -13   0   2       45.95       32.37     11.72 o 
 -12   0   2        4.54        3.35     10.39 o 
 -11   0   2      274.15      263.96     21.71 o 
 -10   0   2      175.21      179.55     20.25 o 
  -9   0   2      416.32      419.64     20.23 o 
  -8   0   2     3730.76     3484.06     82.08 o 
  -7   0   2      744.07      760.27     24.80 o 
  -6   0   2      607.55      554.43     18.98 o 
  -5   0   2     5634.33     5532.06    117.17 o 
  -4   0   2      734.58      737.64     75.56 o 
  -3   0   2      796.76      754.42     12.35 o 
  -2   0   2     4072.71     4213.93     73.14 o 
  -1   0   2      725.24      759.72     14.33 o 
   0   0   2     1602.51     1595.52     27.75 o 
   1   0   2    16071.50    16613.38    390.17 o 
   2   0   2        3.65        1.86      1.12 o 
   3   0   2      249.05      219.21     18.67 o 
   4   0   2     2573.34     2912.07     72.69 o 
   5   0   2       19.85        7.63      2.48 o 
   6   0   2      118.70      102.50      6.06 o 
   7   0   2       22.63       18.71      4.85 o 
   8   0   2      105.24      107.24     10.40 o 
   9   0   2       40.95       41.89      7.46 o 
  10   0   2        0.66        0.10      5.44 o 
  11   0   2        5.08       -3.06      5.79 o 
  12   0   2       10.27       15.73      7.17 o 
 -13   1   2        1.00        2.29      9.00 o 
 -12   1   2      309.62      399.20     27.75 o 
 -11   1   2       49.45       54.77     13.12 o 
 -10   1   2      458.59      443.36     27.22 o 
  -9   1   2       60.32       60.33     10.60 o 
  -8   1   2      429.99      389.33     15.63 o 
  -7   1   2      693.54      670.16     22.54 o 
  -6   1   2       23.46       46.90     12.39 o 
  -5   1   2        7.02       14.69      4.33 o 
  -4   1   2      175.35       69.51      9.90 o 
  -3   1   2     1275.59     1340.27     27.13 o 
  -2   1   2     1001.25     1049.60     32.85 o 
  -1   1   2     2227.07     2362.57     55.30 o 
   0   1   2     9218.38     8922.06    120.13 o 
   1   1   2       77.84      106.61      3.81 o 
   2   1   2     4780.21     4846.34     82.00 o 
   3   1   2     6723.37     6761.10    162.02 o 
   4   1   2     3077.69     3168.63     79.35 o 
   5   1   2        4.78        6.91      2.66 o 
   6   1   2       59.22       49.59      5.13 o 
   7   1   2      198.32      193.48     13.04 o 
   8   1   2       64.02       43.70     10.14 o 
   9   1   2      426.59      384.36     19.19 o 
  10   1   2       73.94       76.79     11.31 o 
  11   1   2      353.19      448.17     47.24 o 
  12   1   2       83.67      110.59     12.27 o 
 -13   2   2       17.34       22.02     10.44 o 
 -12   2   2       15.49        4.59      8.09 o 
 -11   2   2      239.54      202.33     22.30 o 
 -10   2   2      107.84      107.32     10.65 o 
  -9   2   2        2.07        2.04      4.84 o 
  -8   2   2      491.80      449.18     16.79 o 
  -7   2   2       11.03        4.54      6.73 o 
  -6   2   2      414.36      423.69     16.03 o 
  -5   2   2      676.21      709.13     30.10 o 
  -4   2   2      219.57      186.34      7.01 o 
  -3   2   2      766.33      777.10     18.48 o 
  -2   2   2     1072.65     1041.37     20.71 o 
  -1   2   2      520.18      509.74      8.86 o 
   0   2   2     2522.26     2572.09     33.75 o 
   1   2   2       22.64       38.05      2.96 o 
   2   2   2      137.78      142.14      6.86 o 
   3   2   2      174.35      207.09      7.15 o 
   4   2   2        5.16       16.79      2.87 o 
   5   2   2        0.39        1.36      3.14 o 
   7   2   2      165.02      128.97     11.26 o 
   8   2   2      331.63      338.24     18.02 o 
   9   2   2        1.36        3.52      7.74 o 
  10   2   2       46.16       51.06     16.46 o 
  11   2   2        7.03       11.93      7.41 o 
  12   2   2        2.22       -6.93      6.93 o 
 -13   3   2       45.11       49.96     14.30 o 
 -12   3   2       24.32       14.08      8.58 o 
 -11   3   2        2.89       19.25     10.48 o 
 -10   3   2      130.76      139.60     11.96 o 
  -9   3   2      530.08      527.74     26.01 o 
  -8   3   2      409.15      424.51     26.88 o 
  -7   3   2        3.45        2.14      4.08 o 
  -6   3   2      322.59      268.48      8.25 o 
  -5   3   2      197.47      196.57      6.47 o 
  -4   3   2       52.67       22.36      2.37 o 
  -3   3   2      104.11      103.89     10.31 o 
  -2   3   2       12.70       22.50      9.53 o 
  -1   3   2       15.32       28.42      2.35 o 
   0   3   2     1894.42     1896.32     27.96 o 
   1   3   2       85.31       70.76      3.71 o 
   2   3   2     3192.81     3227.70     52.04 o 
   3   3   2      192.15      168.92      7.38 o 
   4   3   2     3356.17     3365.66     63.87 o 
   5   3   2      411.63      391.67     21.98 o 
   7   3   2      143.13      163.95     13.06 o 
   8   3   2       76.75       72.11      9.68 o 
   9   3   2      178.99      159.88     18.91 o 
  10   3   2       89.44       99.22     20.11 o 
  11   3   2       12.47       12.09     10.72 o 
 -13   4   2       34.67       40.12     13.84 o 
 -12   4   2       92.80       92.73     16.96 o 
 -11   4   2       15.26       14.91      6.79 o 
 -10   4   2      364.84      351.38     21.17 o 
  -9   4   2      424.37      375.92     23.28 o 
  -8   4   2     5988.75     5678.34    125.60 o 
  -7   4   2       49.56       50.79      3.63 o 
  -6   4   2      218.71      225.11      9.78 o 
  -5   4   2     2479.38     2537.45     47.05 o 
  -4   4   2    12520.57    13851.82    238.82 o 
  -3   4   2        0.23        2.73      1.60 o 
  -2   4   2      687.72      686.62     22.75 o 
  -1   4   2     1438.94     1490.70     27.20 o 
   0   4   2     4759.40     4991.41     69.36 o 
   1   4   2      324.74      366.06      9.07 o 
   2   4   2     5219.33     5261.83     94.36 o 
   3   4   2     1143.30     1063.62     17.05 o 
   4   4   2     1196.72     1270.11     24.17 o 
   5   4   2       44.19       57.52     11.41 o 
   6   4   2      235.91      232.12     15.24 o 
   7   4   2       54.78       50.93      8.18 o 
   8   4   2      227.32      184.69     15.03 o 
   9   4   2        3.74        0.00      6.17 o 
  10   4   2       10.52        6.41      7.18 o 
  11   4   2      124.15      142.93     14.98 o 
 -12   5   2      563.18      620.18     34.89 o 
 -11   5   2      282.27      310.24     21.77 o 
 -10   5   2      184.34      180.19     15.47 o 
  -9   5   2      586.03      548.17     22.93 o 
  -8   5   2       38.27       45.89      4.07 o 
  -7   5   2      205.27      213.13      7.79 o 
  -6   5   2     1657.09     1716.35     32.46 o 
  -5   5   2     3295.07     3543.44    131.44 o 
  -4   5   2        2.63        4.94      2.49 o 
  -3   5   2       73.40       67.38      4.87 o 
  -2   5   2     1177.95     1239.28     21.42 o 
  -1   5   2      104.15       81.31      3.74 o 
   0   5   2      620.02      722.99     16.28 o 
   1   5   2     3076.75     3086.34     69.83 o 
   2   5   2      111.89      113.05      6.87 o 
   3   5   2      422.26      397.82     10.35 o 
   4   5   2      942.77      922.56     28.93 o 
   5   5   2       11.41       16.82      4.43 o 
   6   5   2     1240.82     1253.32     37.44 o 
   7   5   2        6.21        4.79      5.77 o 
   8   5   2      213.06      181.07     20.15 o 
   9   5   2      166.60      193.61     16.79 o 
  10   5   2        1.72       -5.02      8.15 o 
  11   5   2       41.87       53.86     11.64 o 
 -12   6   2       37.28       44.20     22.66 o 
 -11   6   2       58.26       54.44     13.20 o 
 -10   6   2        3.38        8.50      8.42 o 
  -9   6   2      309.83      312.84     10.67 o 
  -8   6   2      601.01      594.15     15.89 o 
  -7   6   2      672.66      625.53     19.91 o 
  -6   6   2      809.49      792.19     22.99 o 
  -5   6   2      266.70      238.54     24.36 o 
  -4   6   2      106.56      125.76      9.59 o 
  -3   6   2        2.69        7.36      2.64 o 
  -2   6   2      766.36      850.94     16.05 o 
  -1   6   2     1889.20     2051.21     29.23 o 
   0   6   2      105.63      131.26      6.02 o 
   1   6   2       34.95       36.18      3.60 o 
   2   6   2      342.11      322.26      9.93 o 
   3   6   2        3.79        3.41      3.49 o 
   4   6   2     6270.31     6187.44    109.19 o 
   5   6   2     1583.03     1541.78     31.98 o 
   6   6   2      111.64      120.33     21.56 o 
   7   6   2       54.09       44.34     10.38 o 
   8   6   2      192.83      208.07     38.00 o 
   9   6   2      108.01      142.22     18.00 o 
  10   6   2       31.51       16.02      9.98 o 
 -11   7   2       94.80       82.90     15.29 o 
 -10   7   2       90.21       85.92     10.34 o 
  -9   7   2      390.73      314.08     38.47 o 
  -8   7   2     2415.83     2270.75     54.26 o 
  -7   7   2      268.32      266.70     13.44 o 
  -6   7   2      636.53      669.06     30.26 o 
  -5   7   2      857.25      850.54     20.80 o 
  -4   7   2     4283.19     4367.08     67.87 o 
  -3   7   2      411.37      469.40     12.43 o 
  -2   7   2     1581.40     1718.34     23.96 o 
  -1   7   2     3560.29     4240.15     53.42 o 
   0   7   2        8.07       -2.18      2.18 o 
   1   7   2       20.25       21.94      3.51 o 
   2   7   2     1340.92     1338.43     23.87 o 
   3   7   2      174.52      200.78     13.16 o 
   4   7   2       75.22       80.38      7.12 o 
   5   7   2      117.28      116.16      8.30 o 
   6   7   2      344.48      375.11     24.35 o 
   7   7   2       23.68       34.34     10.64 o 
   8   7   2       15.86       21.15     10.17 o 
   9   7   2        3.69       -2.48      7.55 o 
  10   7   2       17.15       27.50     23.68 o 
 -12   8   2       55.53       54.98     23.48 o 
 -11   8   2       10.19       10.92      6.83 o 
 -10   8   2      261.09      278.68     14.74 o 
  -9   8   2      309.53      291.61     22.95 o 
  -8   8   2      795.33      687.09     23.28 o 
  -7   8   2      232.77      238.23     38.34 o 
  -6   8   2      274.17      283.39     19.10 o 
  -5   8   2        0.28        8.83      4.80 o 
  -4   8   2     1088.28     1139.66     19.35 o 
  -3   8   2        7.47        2.18      2.35 o 
  -2   8   2     1331.57     1253.53     19.13 o 
  -1   8   2       64.47       72.24      4.27 o 
   0   8   2      275.34      296.89     10.11 o 
   1   8   2     2108.42     2145.55     32.85 o 
   2   8   2     2183.78     2226.51     40.25 o 
   3   8   2      833.96      867.31     27.98 o 
   4   8   2        9.73        9.59      4.54 o 
   5   8   2        6.79        4.46      4.39 o 
   6   8   2      387.21      405.24     79.40 o 
   7   8   2       70.70       58.55     11.29 o 
   8   8   2       32.41       33.42     10.39 o 
   9   8   2        0.84        5.93      9.13 o 
 -12   9   2       18.67       13.21      6.11 o 
 -11   9   2        6.30        5.49      7.62 o 
 -10   9   2       75.00       69.34      8.79 o 
  -9   9   2      174.39      135.33     18.55 o 
  -8   9   2       43.65       53.84      7.77 o 
  -7   9   2        1.50        6.28      4.64 o 
  -6   9   2      105.12       95.87     10.58 o 
  -5   9   2     1197.36     1184.43     25.06 o 
  -4   9   2      411.73      410.21     19.33 o 
  -3   9   2       10.65       15.67      3.42 o 
  -2   9   2        4.06        2.72      2.30 o 
  -1   9   2      448.07      415.24     10.56 o 
   0   9   2      403.19      482.43     11.80 o 
   1   9   2     1674.33     1664.67     29.96 o 
   2   9   2      308.61      290.20     11.47 o 
   3   9   2     2836.54     2739.16     50.46 o 
   4   9   2      260.89      261.61     12.03 o 
   5   9   2       42.81       45.60      6.87 o 
   6   9   2        9.76        4.18      7.19 o 
   7   9   2        4.62       12.91      8.49 o 
   8   9   2      132.01      153.08     23.23 o 
   9   9   2       56.99       65.36     14.99 o 
 -12  10   2      209.53      236.89     16.40 o 
 -11  10   2      189.97      164.89     15.61 o 
 -10  10   2      145.01      137.86     32.76 o 
  -9  10   2      297.03      358.10     39.98 o 
  -8  10   2        6.22       -0.36      4.57 o 
  -7  10   2      209.23      195.17     19.23 o 
  -6  10   2      222.63      255.56     19.02 o 
  -5  10   2      124.58      120.76      7.69 o 
  -4  10   2      683.05      754.77     23.63 o 
  -3  10   2        4.68        0.87      3.73 o 
  -2  10   2       44.74       42.37      5.53 o 
  -1  10   2     2076.96     2032.59     34.79 o 
   0  10   2     1698.02     1660.53     30.64 o 
   1  10   2      217.53      232.63     10.46 o 
   2  10   2        1.90        2.57      3.59 o 
   3  10   2      100.01      100.12      8.34 o 
   4  10   2      215.43      197.33     12.92 o 
   5  10   2       82.92       86.39      8.68 o 
   6  10   2      168.27      147.30     17.77 o 
   7  10   2        1.93        8.22      8.36 o 
   8  10   2       39.86       35.23     11.34 o 
 -13  11   2       20.25       31.05      9.44 o 
 -12  11   2       87.76      101.66     13.37 o 
 -11  11   2      363.44      386.05     37.10 o 
 -10  11   2      316.68      354.38     22.71 o 
  -9  11   2      370.05      325.19     36.34 o 
  -8  11   2       52.75       84.21     14.37 o 
  -7  11   2       33.20       26.00      7.14 o 
  -6  11   2     1469.22     1452.22     41.96 o 
  -5  11   2      148.09      150.58      8.62 o 
  -4  11   2       92.38       99.14      7.59 o 
  -3  11   2      551.00      533.09     14.00 o 
  -2  11   2     1371.80     1323.75     25.27 o 
  -1  11   2      232.34      206.77      9.13 o 
   0  11   2      242.29      246.39     11.03 o 
   1  11   2       39.60       40.65      5.47 o 
   2  11   2       10.25        9.48      4.63 o 
   3  11   2       57.98       53.66     10.41 o 
   4  11   2      211.67      205.39     13.60 o 
   5  11   2      158.67      176.01     12.42 o 
   6  11   2      526.36      551.84     29.92 o 
   7  11   2       61.32       82.36     14.44 o 
   8  11   2      273.18      304.67     25.58 o 
 -12  12   2        0.34        0.56     16.81 o 
 -11  12   2       70.82       67.24     12.75 o 
 -10  12   2       34.84       42.21     15.65 o 
  -9  12   2       15.20       14.34      7.75 o 
  -8  12   2      105.68       93.23     11.28 o 
  -7  12   2       68.08       70.06     10.21 o 
  -6  12   2      428.40      420.96     29.17 o 
  -5  12   2     1259.13     1288.69     27.63 o 
  -4  12   2     1552.89     1448.49     42.92 o 
  -3  12   2       10.22       10.95      4.18 o 
  -2  12   2       36.24       48.69      5.80 o 
  -1  12   2      320.76      278.73     13.26 o 
   0  12   2       43.52       35.19      6.01 o 
   1  12   2       28.99       19.30      4.82 o 
   2  12   2      305.43      299.62     14.71 o 
   3  12   2      279.91      313.45     15.39 o 
   4  12   2      107.43      155.57     12.48 o 
   5  12   2       28.78       21.93      6.73 o 
   6  12   2      122.75      133.86     16.76 o 
   7  12   2        4.59       -1.77      8.83 o 
 -12  13   2      601.85      627.31     32.89 o 
 -11  13   2       36.45       38.68     11.46 o 
 -10  13   2       61.16       82.32     13.63 o 
  -9  13   2      187.80      186.32     19.41 o 
  -8  13   2      223.93      217.91     34.22 o 
  -7  13   2      199.69      190.53     21.57 o 
  -6  13   2        1.76        0.66      4.05 o 
  -5  13   2      387.48      413.69     14.61 o 
  -4  13   2        3.75        3.45      4.51 o 
  -3  13   2        2.07        4.31      4.64 o 
  -2  13   2      188.57      193.72     11.80 o 
  -1  13   2      295.33      298.93     15.99 o 
   0  13   2      426.32      446.39     19.26 o 
   1  13   2      401.79      413.24     18.61 o 
   2  13   2       22.81       26.83      6.47 o 
   3  13   2      336.67      312.61     17.83 o 
   4  13   2       95.45       80.73     10.32 o 
   5  13   2      104.02      104.01     11.37 o 
   6  13   2       59.67       41.46     12.13 o 
   7  13   2       38.29       51.52     13.53 o 
 -12  14   2       83.06      106.78     16.61 o 
 -11  14   2      410.92      416.42     27.49 o 
 -10  14   2        7.34       -6.49      7.95 o 
  -9  14   2      289.32      314.85     72.34 o 
  -8  14   2      555.37      521.25     31.89 o 
  -7  14   2      541.12      625.81     49.48 o 
  -6  14   2       73.38       76.54      7.17 o 
  -5  14   2      367.92      353.37     14.64 o 
  -4  14   2      627.52      607.55     18.48 o 
  -3  14   2      747.77      775.51     29.33 o 
  -2  14   2       32.95       19.14      7.41 o 
  -1  14   2      703.68      689.05     23.13 o 
   0  14   2      207.78      219.29     14.63 o 
   1  14   2       93.72       74.80      9.54 o 
   2  14   2        6.19       16.48      7.80 o 
   3  14   2        0.48        0.48      7.23 o 
   4  14   2       42.88       49.00      9.25 o 
   5  14   2       54.19       55.90      9.24 o 
   6  14   2       13.20       25.74     10.99 o 
 -11  15   2        9.23       -0.28     14.99 o 
 -10  15   2       47.50       36.79     11.99 o 
  -9  15   2      454.92      466.25     30.60 o 
  -8  15   2       66.21       73.68     14.57 o 
  -7  15   2      270.98      274.80     31.16 o 
  -6  15   2       28.71       27.51      7.53 o 
  -5  15   2      293.30      306.43     14.55 o 
  -4  15   2       66.65       66.57      8.29 o 
  -3  15   2      188.37      214.75     12.96 o 
  -2  15   2        1.04        1.79      7.74 o 
  -1  15   2        7.51       25.37      7.60 o 
   0  15   2       19.19       25.42      8.24 o 
   1  15   2       65.82       58.93     11.13 o 
   2  15   2        6.97       10.38      8.28 o 
   3  15   2       14.63       19.65     11.09 o 
   4  15   2      162.55      173.43     21.90 o 
   5  15   2       71.93       81.14     20.42 o 
 -10  16   2       68.19       56.22     18.91 o 
  -9  16   2        1.29        6.35     19.00 o 
  -8  16   2       31.74       10.91     18.49 o 
  -7  16   2       56.15       58.02      8.46 o 
  -6  16   2        1.68       -0.34      5.61 o 
  -5  16   2       64.11       68.33      9.17 o 
  -4  16   2       73.42       74.79     10.48 o 
  -3  16   2       61.34       54.31     11.15 o 
  -2  16   2      300.18      317.55     21.57 o 
  -1  16   2        0.43        9.60      6.74 o 
   0  16   2      277.80      317.08     22.02 o 
   1  16   2       52.49       39.99     15.71 o 
   2  16   2        0.36       17.11     20.89 o 
   3  16   2       28.54       36.11     14.34 o 
   4  16   2       13.07       -7.99      8.93 o 
 -10  17   2       30.89       11.44     11.07 o 
  -9  17   2       36.05       27.77     13.26 o 
  -8  17   2       43.88       32.12     23.86 o 
  -7  17   2      385.61      425.77     18.95 o 
  -6  17   2       38.94       35.65      7.91 o 
  -5  17   2       12.08       12.07      6.87 o 
  -4  17   2      627.38      552.85     72.24 o 
  -3  17   2      609.61      651.35     29.58 o 
  -2  17   2      104.84      101.51     16.20 o 
  -1  17   2       93.20       95.90     12.74 o 
   0  17   2        0.58       -0.05      7.37 o 
   1  17   2      102.86       95.09     22.63 o 
   2  17   2        0.10       -1.29     16.63 o 
   3  17   2      120.24      110.01     19.22 o 
  -9  18   2        0.38       16.62     18.13 o 
  -8  18   2       34.12       22.91     22.65 o 
  -7  18   2       37.10       39.90      7.30 o 
  -6  18   2      994.03     1115.37     32.66 o 
  -5  18   2      367.43      352.32     22.57 o 
  -4  18   2       21.69        9.18     14.63 o 
  -3  18   2      344.45      345.00     28.46 o 
  -2  18   2      194.50      217.39     19.85 o 
  -1  18   2        0.25        2.33      7.74 o 
   0  18   2       40.18       34.53      9.71 o 
   1  18   2       55.73       90.44     17.83 o 
  -7  19   2        6.56        3.63      8.19 o 
  -6  19   2        3.34       14.05      9.26 o 
  -5  19   2      104.56      125.75     18.04 o 
  -4  19   2      140.11       90.37     16.64 o 
  -3  19   2      116.99      126.68     28.86 o 
  -2  19   2      245.34      287.39     30.70 o 
  -1  19   2      171.42      222.45     22.16 o 
   0  19   2      209.20      213.24     40.62 o 
   2 -21   3      151.16      186.77     38.86 o 
   3 -21   3       28.71       42.14     12.02 o 
   4 -21   3      114.98       81.48     30.01 o 
  -1 -20   3      105.53       90.04     14.81 o 
   0 -20   3       36.12       22.17     12.39 o 
   1 -20   3        6.48       -0.71      7.61 o 
   2 -20   3      167.30      151.22     17.77 o 
   3 -20   3        4.59        0.12      9.61 o 
   4 -20   3       44.19       41.27     11.34 o 
   5 -20   3      225.88      252.08     20.14 o 
   6 -20   3      251.50      256.40     17.10 o 
  -3 -19   3      111.84      110.31     19.06 o 
  -2 -19   3       26.69        2.16     10.91 o 
  -1 -19   3      245.57      257.25     21.62 o 
   0 -19   3       22.67       21.88     10.14 o 
   1 -19   3        0.40       -3.27      7.02 o 
   2 -19   3        0.66       -8.39      8.39 o 
   3 -19   3      129.48      121.73     28.02 o 
   4 -19   3      114.47      126.49     15.30 o 
   5 -19   3       34.63       28.20      8.74 o 
   6 -19   3        5.15        7.24      7.08 o 
   7 -19   3      114.63      132.39     22.82 o 
   8 -19   3       95.29       91.02     15.42 o 
  -4 -18   3      257.56      283.78     21.32 o 
  -3 -18   3       53.48       67.63     12.56 o 
  -2 -18   3       62.78       91.27     13.51 o 
  -1 -18   3        0.49       -8.47      8.47 o 
   0 -18   3       35.86       36.09      9.01 o 
   1 -18   3       74.25       86.80     11.18 o 
   2 -18   3       52.51       42.67     12.93 o 
   3 -18   3       16.62       24.87      9.62 o 
   4 -18   3        1.42        6.80      6.93 o 
   5 -18   3       14.83       18.04      7.34 o 
   6 -18   3        3.16       -3.05      6.20 o 
   7 -18   3        3.80       -0.65      8.66 o 
   8 -18   3       10.74       10.35     10.17 o 
   9 -18   3       69.35       44.55     12.54 o 
  -5 -17   3        1.11        6.13      6.97 o 
  -4 -17   3      329.88      286.83     24.30 o 
  -3 -17   3       83.18       77.22     12.48 o 
  -2 -17   3      463.28      506.83     26.55 o 
  -1 -17   3       17.90       19.08      7.73 o 
   0 -17   3      593.73      600.01     23.95 o 
   1 -17   3        2.31        7.90      6.50 o 
   2 -17   3       36.10       27.63      9.12 o 
   3 -17   3        6.19       17.30      8.24 o 
   4 -17   3      101.43      121.82     11.77 o 
   5 -17   3      111.57       95.43     10.75 o 
   6 -17   3        0.00       -2.96      5.85 o 
   7 -17   3      269.84      271.71     37.71 o 
   8 -17   3      892.45     1059.00     39.62 o 
   9 -17   3      134.36      139.11     16.52 o 
  10 -17   3      120.53      134.73     19.23 o 
  -6 -16   3       11.86       13.18      6.49 o 
  -5 -16   3       34.39       35.03      7.98 o 
  -4 -16   3      830.95      858.72     25.87 o 
  -3 -16   3       59.33       71.81     10.44 o 
  -2 -16   3      235.65      234.97     16.15 o 
  -1 -16   3       98.08      107.49     11.14 o 
   0 -16   3       86.66       75.13     16.29 o 
   1 -16   3      392.78      421.88     21.38 o 
   2 -16   3       31.48       39.21      7.86 o 
   3 -16   3      807.59      745.42     32.34 o 
   4 -16   3      375.13      368.31     18.12 o 
   5 -16   3      246.14      258.49     20.59 o 
   6 -16   3        5.26        4.91      8.56 o 
   7 -16   3      531.67      604.12     29.66 o 
   8 -16   3       36.41       37.15     10.67 o 
   9 -16   3       75.37       48.63     11.58 o 
  10 -16   3       57.09       39.65     11.15 o 
  -7 -15   3        8.66       21.66     10.61 o 
  -6 -15   3      194.57      198.06     12.89 o 
  -5 -15   3       96.29      109.82     10.12 o 
  -4 -15   3      134.90      133.52     11.08 o 
  -3 -15   3        0.52        6.99      5.65 o 
  -2 -15   3       13.62       15.01      6.10 o 
  -1 -15   3      144.23      140.26     10.81 o 
   0 -15   3        0.59       -2.02      5.38 o 
   1 -15   3       26.59       11.93      6.02 o 
   2 -15   3      126.26      120.79     14.52 o 
   3 -15   3      553.34      528.83     20.84 o 
   4 -15   3      120.23       99.51     10.02 o 
   5 -15   3      237.79      254.25     14.84 o 
   6 -15   3      292.47      315.57     14.50 o 
   7 -15   3       54.32       44.62     10.38 o 
   8 -15   3       62.23       65.33     12.64 o 
   9 -15   3        8.08       -1.27      7.66 o 
  10 -15   3       48.84       52.36     11.85 o 
  11 -15   3       23.67       13.54     10.20 o 
  -8 -14   3        7.99       -0.83      9.01 o 
  -7 -14   3        6.47       -0.29      8.78 o 
  -6 -14   3      266.66      288.00     26.57 o 
  -5 -14   3       69.91       80.50      8.66 o 
  -4 -14   3      334.61      365.68     16.29 o 
  -3 -14   3        1.01        0.89      4.87 o 
  -2 -14   3       31.11       26.41      6.42 o 
  -1 -14   3      948.64      970.09     33.40 o 
   0 -14   3     1100.15     1092.02     27.81 o 
   1 -14   3       86.87       81.20      8.24 o 
   2 -14   3       34.00       42.27      6.42 o 
   3 -14   3      133.25      112.46     10.10 o 
   4 -14   3       47.31       31.61      6.66 o 
   5 -14   3        1.40        4.44      4.96 o 
   6 -14   3      817.78      821.47     22.70 o 
   7 -14   3      200.55      204.82     26.13 o 
   8 -14   3        7.71       10.24      7.57 o 
   9 -14   3       14.06        7.71      7.25 o 
  10 -14   3      474.14      554.94     27.67 o 
  11 -14   3      178.97      197.63     20.40 o 
  -8 -13   3      300.17      366.88     42.41 o 
  -7 -13   3       15.54       24.65     10.65 o 
  -6 -13   3      235.70      235.49     15.70 o 
  -5 -13   3       33.66       31.31      6.27 o 
  -4 -13   3     1812.45     1825.29     39.03 o 
  -3 -13   3      257.18      257.56     13.77 o 
  -2 -13   3      535.41      542.53     17.66 o 
  -1 -13   3       32.88       31.21      5.42 o 
   0 -13   3      335.30      368.75     13.44 o 
   1 -13   3        7.96        1.46      3.93 o 
   2 -13   3      702.09      743.33     18.07 o 
   3 -13   3      724.69      643.86     23.99 o 
   4 -13   3       85.35       96.55      9.47 o 
   5 -13   3      641.32      638.06     17.56 o 
   6 -13   3     3749.18     3711.48     70.77 o 
   7 -13   3      217.93      205.32     19.18 o 
   8 -13   3      163.21      165.30     17.90 o 
   9 -13   3      865.68      851.91     31.56 o 
  10 -13   3       94.34       82.51     15.33 o 
  11 -13   3       52.73       37.85     11.08 o 
  -9 -12   3        3.77        9.94      9.24 o 
  -8 -12   3        0.00       -3.59      8.11 o 
  -7 -12   3       29.92        7.76      8.43 o 
  -6 -12   3      233.19      217.76     10.34 o 
  -5 -12   3        0.98       -4.04      4.04 o 
  -4 -12   3        0.43        3.43      4.20 o 
  -3 -12   3       69.04       58.53      8.97 o 
  -2 -12   3     1389.14     1377.86     34.01 o 
  -1 -12   3      260.81      242.67     11.11 o 
   0 -12   3      242.81      254.26     10.35 o 
   1 -12   3       52.82       54.54      6.21 o 
   2 -12   3      148.59      173.15     10.34 o 
   3 -12   3       29.37       27.52      4.75 o 
   4 -12   3     1051.70     1007.22     22.91 o 
   5 -12   3      990.92     1038.70     24.29 o 
   6 -12   3      100.57       95.69     11.41 o 
   7 -12   3      528.94      518.78     22.61 o 
   8 -12   3      588.39      536.34     24.04 o 
   9 -12   3        1.41        1.20      5.98 o 
  10 -12   3       11.75       15.36      8.40 o 
  11 -12   3       52.40       35.41     10.19 o 
  12 -12   3       72.36       72.39     13.02 o 
 -10 -11   3        5.18        9.69     20.11 o 
  -9 -11   3      128.76      154.06     17.34 o 
  -8 -11   3       39.95       28.29      9.53 o 
  -7 -11   3      111.87      126.42     12.46 o 
  -6 -11   3        9.46        5.85      5.79 o 
  -5 -11   3      125.29      132.44      9.15 o 
  -4 -11   3       81.19       89.36      7.87 o 
  -3 -11   3     1816.99     1760.35     36.19 o 
  -2 -11   3      314.35      300.98     13.06 o 
  -1 -11   3      141.38      135.88      8.10 o 
   0 -11   3      742.97      764.06     16.15 o 
   1 -11   3      402.76      434.96     12.17 o 
   2 -11   3      399.57      369.36     12.79 o 
   3 -11   3      142.29      140.98      7.75 o 
   4 -11   3      795.19      790.06     22.38 o 
   5 -11   3       37.75       33.08      5.63 o 
   6 -11   3      246.10      194.03     14.63 o 
   7 -11   3        2.92        4.41      6.14 o 
   8 -11   3       25.55       25.80      7.04 o 
   9 -11   3       36.18       27.16      7.87 o 
  10 -11   3       12.52       23.35      8.63 o 
  11 -11   3       29.24       42.47     10.67 o 
  12 -11   3        0.75        0.71      8.34 o 
 -10 -10   3       51.59       64.76     12.90 o 
  -9 -10   3      477.20      491.57     33.07 o 
  -8 -10   3       48.63       58.19     11.24 o 
  -7 -10   3      116.77      116.56     12.63 o 
  -6 -10   3      248.88      256.60     24.36 o 
  -5 -10   3      252.21      266.66     16.80 o 
  -4 -10   3        0.74       -3.27      4.07 o 
  -3 -10   3        9.81        9.53      4.64 o 
  -2 -10   3     1493.45     1498.31     29.90 o 
  -1 -10   3       21.28       23.70      3.86 o 
   0 -10   3     1362.59     1401.41     23.84 o 
   1 -10   3       50.58       55.32      5.64 o 
   2 -10   3     1590.47     1581.38     25.78 o 
   3 -10   3      121.55      117.74     11.22 o 
   4 -10   3      248.53      254.27     10.26 o 
   5 -10   3      703.20      725.03     19.01 o 
   6 -10   3     2848.98     2912.75     75.70 o 
   7 -10   3        1.06       -4.50     11.35 o 
   8 -10   3      141.72      137.29     12.58 o 
   9 -10   3        0.09        0.30      5.47 o 
  10 -10   3      241.54      232.68     18.90 o 
  11 -10   3      182.76      196.46     18.92 o 
  12 -10   3      261.75      338.20     24.71 o 
 -11  -9   3      128.97      130.63     16.36 o 
 -10  -9   3      278.15      274.84     21.65 o 
  -9  -9   3       86.80       87.80     18.71 o 
  -8  -9   3       68.34       69.19     11.14 o 
  -7  -9   3      116.37      131.64     12.59 o 
  -6  -9   3       30.76       21.57      6.72 o 
  -5  -9   3      286.92      246.58     10.52 o 
  -4  -9   3        5.92        7.92      3.96 o 
  -3  -9   3      228.42      231.38     15.13 o 
  -2  -9   3      372.79      418.12     16.74 o 
  -1  -9   3      444.75      436.67     10.69 o 
   0  -9   3       98.57      120.76      6.08 o 
   1  -9   3       49.63       77.24      7.03 o 
   2  -9   3       95.11       88.16      5.22 o 
   3  -9   3     1527.12     1526.82     30.22 o 
   4  -9   3     1999.67     2126.40     33.44 o 
   5  -9   3      115.70      118.70     10.39 o 
   6  -9   3      389.75      434.30     18.80 o 
   7  -9   3      113.58      100.21     10.09 o 
   8  -9   3       23.16       19.97      6.18 o 
   9  -9   3       10.02       -4.68      5.89 o 
  10  -9   3        3.75        0.68     11.49 o 
  11  -9   3      188.27      209.46     17.79 o 
  12  -9   3      100.84      140.03     14.28 o 
 -11  -8   3       46.54       47.24     11.13 o 
 -10  -8   3       69.09       59.98     16.33 o 
  -9  -8   3       44.73       58.85     10.48 o 
  -8  -8   3       85.29       88.91     13.24 o 
  -7  -8   3      311.34      305.70     16.31 o 
  -6  -8   3       44.03       32.34      6.35 o 
  -5  -8   3      349.82      318.19      8.99 o 
  -4  -8   3      712.57      685.91     17.16 o 
  -3  -8   3      167.04      168.44     10.06 o 
  -2  -8   3       86.15       99.65      5.74 o 
  -1  -8   3      394.34      383.48     10.11 o 
   0  -8   3     3173.30     3421.09     51.00 o 
   1  -8   3      335.58      340.34      9.23 o 
   2  -8   3     1055.25     1125.94     20.16 o 
   3  -8   3       62.95       51.44      4.06 o 
   4  -8   3       33.44       19.91      2.91 o 
   5  -8   3      152.80      134.99     10.48 o 
   6  -8   3      383.61      347.13     28.23 o 
   7  -8   3      389.45      379.54     17.01 o 
   8  -8   3      213.78      241.24     20.03 o 
   9  -8   3      162.67      158.65     20.97 o 
  10  -8   3       10.76       13.53      7.45 o 
  11  -8   3       23.57       29.90     19.42 o 
  12  -8   3        0.08        1.40      6.81 o 
 -11  -7   3      267.37      310.43     21.56 o 
 -10  -7   3       35.95       43.34      9.49 o 
  -9  -7   3      343.55      387.37     27.90 o 
  -8  -7   3      202.02      127.59     11.10 o 
  -7  -7   3       11.75       10.07      4.86 o 
  -6  -7   3       18.56       22.68      5.65 o 
  -5  -7   3     1763.10     1682.38     38.67 o 
  -4  -7   3     1131.32     1157.67     20.94 o 
  -3  -7   3      558.51      526.34     14.07 o 
  -2  -7   3       91.63       98.50      7.83 o 
  -1  -7   3     1537.56     1516.30     25.11 o 
   0  -7   3        4.29        3.25      2.52 o 
   1  -7   3     1363.56     1269.87     21.51 o 
   2  -7   3     1758.51     1707.83     29.95 o 
   3  -7   3      154.84      184.92      6.40 o 
   4  -7   3     1155.82     1227.25     22.02 o 
   5  -7   3     2190.47     2333.51     54.54 o 
   6  -7   3       92.39      141.99     15.50 o 
   7  -7   3      202.03      177.20     12.12 o 
   8  -7   3       40.29       38.54      7.10 o 
   9  -7   3      309.59      364.97     42.85 o 
  10  -7   3       97.29       76.88     10.61 o 
  11  -7   3        1.34        4.06      6.07 o 
  12  -7   3       63.78       65.76      9.68 o 
 -12  -6   3      197.36      205.29     17.20 o 
 -11  -6   3      284.35      329.92     20.06 o 
 -10  -6   3       69.23       70.27     10.71 o 
  -9  -6   3       43.06       29.57      8.95 o 
  -8  -6   3      218.75      223.64     15.01 o 
  -7  -6   3      196.52      241.24     13.69 o 
  -6  -6   3       30.60       42.98      9.05 o 
  -5  -6   3      395.03      383.64     15.80 o 
  -4  -6   3      985.74     1047.56     18.64 o 
  -3  -6   3     1118.97      930.96     17.41 o 
  -2  -6   3     4504.34     4426.30     66.30 o 
  -1  -6   3       20.08       32.92      3.58 o 
   0  -6   3     1994.66     1930.71     44.95 o 
   1  -6   3      527.65      462.65      9.99 o 
   2  -6   3      143.39      130.83      5.64 o 
   3  -6   3     1387.93     1292.68     22.92 o 
   4  -6   3     2067.75     2254.21     65.84 o 
   5  -6   3     1193.00     1345.13     63.13 o 
   6  -6   3      459.35      506.84     24.08 o 
   7  -6   3      636.75      652.79     49.22 o 
   8  -6   3     2374.79     2340.72     67.73 o 
   9  -6   3        2.17        0.72      5.19 o 
  10  -6   3        3.27        6.64      5.80 o 
  11  -6   3        0.14       -1.43      8.49 o 
  12  -6   3       19.55       38.15     18.28 o 
 -12  -5   3       93.23      119.17     17.77 o 
 -11  -5   3       11.91        3.14      6.65 o 
 -10  -5   3       26.50       29.56      8.30 o 
  -9  -5   3       75.87       72.69     10.69 o 
  -8  -5   3       67.32       67.39     17.79 o 
  -7  -5   3       65.65       54.29      6.71 o 
  -6  -5   3      170.03      172.83     15.89 o 
  -5  -5   3      510.23      508.97     21.42 o 
  -4  -5   3     2523.24     2502.51     46.13 o 
  -3  -5   3      322.70      318.77      7.83 o 
  -2  -5   3      587.85      575.20     12.36 o 
  -1  -5   3     6859.44     6810.19    100.58 o 
   0  -5   3      105.08      120.49     10.03 o 
   1  -5   3     1120.88     1117.25     18.35 o 
   2  -5   3     1945.90     1915.67     36.38 o 
   3  -5   3        6.45        7.36      1.99 o 
   4  -5   3       98.21       95.57      6.16 o 
   5  -5   3      925.55      993.40     30.81 o 
   6  -5   3      650.93      628.81     26.92 o 
   7  -5   3      426.81      419.72     16.18 o 
   8  -5   3       10.90        7.22     13.72 o 
   9  -5   3      553.78      589.52     24.76 o 
  10  -5   3      413.47      488.85     23.44 o 
  11  -5   3        9.42        9.58      6.31 o 
  12  -5   3       20.26        7.86     11.97 o 
 -12  -4   3       61.46       68.69     16.80 o 
 -11  -4   3      115.42       96.08     10.91 o 
 -10  -4   3       77.96      102.16     10.97 o 
  -9  -4   3       18.25       17.58      9.69 o 
  -8  -4   3        1.60        2.97      4.04 o 
  -7  -4   3        0.01       -2.88      3.14 o 
  -6  -4   3      194.63      175.45     10.69 o 
  -5  -4   3       22.02       17.15      6.49 o 
  -4  -4   3     4960.11     5169.25     91.17 o 
  -3  -4   3        1.18       -0.82      1.46 o 
  -2  -4   3     1189.33     1222.80     35.19 o 
  -1  -4   3     8237.01     8003.87    128.49 o 
   0  -4   3     5177.07     5148.86     66.39 o 
   1  -4   3     3732.82     3797.32     58.43 o 
   2  -4   3     6950.50     6784.31    164.49 o 
   3  -4   3     1147.25     1208.72     21.99 o 
   4  -4   3     2016.95     2060.88     46.22 o 
   5  -4   3       50.36       43.25      7.16 o 
   6  -4   3      605.03      618.15     23.83 o 
   7  -4   3       63.40       58.48      6.97 o 
   8  -4   3        2.70        2.04      8.14 o 
   9  -4   3      232.22      247.62     15.96 o 
  10  -4   3       47.84       35.10      8.04 o 
  11  -4   3      127.17      125.30     11.53 o 
  12  -4   3      132.06      115.34     20.61 o 
 -13  -3   3       60.78       89.24     29.61 o 
 -12  -3   3     1031.42     1030.49     62.12 o 
 -11  -3   3      357.57      342.07     17.84 o 
 -10  -3   3       81.59       80.50      8.27 o 
  -9  -3   3      156.10      155.96      9.66 o 
  -8  -3   3      741.50      684.68     18.28 o 
  -7  -3   3       91.13       84.05      6.89 o 
  -6  -3   3      191.77      205.37     10.90 o 
  -5  -3   3        1.09        0.20      1.88 o 
  -4  -3   3     2451.69     2701.42     51.77 o 
  -3  -3   3     9733.51    10085.31    233.92 o 
  -2  -3   3     3039.31     2798.86     80.56 o 
  -1  -3   3    10385.28    10720.56    181.19 o 
   0  -3   3      177.22      169.02      4.47 o 
   1  -3   3     4749.27     4906.99     68.21 o 
   2  -3   3    12267.86    12563.68    236.63 o 
   3  -3   3      968.29      992.11     28.34 o 
   4  -3   3     1901.66     1934.22     58.37 o 
   5  -3   3        9.47        7.37      2.73 o 
   6  -3   3      819.76      778.98     22.33 o 
   7  -3   3      100.15      102.20     10.37 o 
   8  -3   3     1786.59     1711.66     52.49 o 
   9  -3   3       16.46        7.87      6.04 o 
  10  -3   3      618.20      599.40     18.67 o 
  11  -3   3        0.05       -5.88      5.88 o 
  12  -3   3       85.35      117.43     19.81 o 
 -13  -2   3       68.03       76.18     19.85 o 
 -12  -2   3      134.22      126.14     17.03 o 
 -11  -2   3       24.58       26.97      9.53 o 
 -10  -2   3      392.99      362.57     18.83 o 
  -9  -2   3      175.05      149.95      7.16 o 
  -8  -2   3      446.75      441.13     11.34 o 
  -7  -2   3        4.57        2.58      2.94 o 
  -6  -2   3      146.42      151.34      7.20 o 
  -5  -2   3     1764.32     1738.89     28.28 o 
  -4  -2   3        2.26        0.38      1.71 o 
  -3  -2   3      958.60      869.58     18.77 o 
  -2  -2   3       86.12       71.58      3.03 o 
  -1  -2   3     7669.36     7877.30    115.53 o 
   0  -2   3     7918.86     7647.48    111.11 o 
   1  -2   3    12744.46    13022.48    189.82 o 
   2  -2   3      651.76      677.60     13.94 o 
   3  -2   3      489.04      497.51     15.98 o 
   4  -2   3      620.04      664.19     20.68 o 
   5  -2   3     1004.27     1117.78     23.71 o 
   6  -2   3      240.59      258.39     11.57 o 
   7  -2   3      498.72      430.54     19.70 o 
   8  -2   3     1063.25      986.40     59.09 o 
   9  -2   3       17.28       11.91      4.54 o 
  10  -2   3       99.47       98.19     10.52 o 
  11  -2   3      201.03      225.45     15.80 o 
  12  -2   3        0.59       -1.65      7.11 o 
 -13  -1   3       32.84       31.12     11.91 o 
 -12  -1   3       80.25      103.67     15.66 o 
 -11  -1   3        7.93        7.59      7.57 o 
 -10  -1   3      528.37      515.43     21.90 o 
  -9  -1   3      224.52      213.29     14.19 o 
  -8  -1   3      576.02      546.63     17.12 o 
  -7  -1   3      508.05      506.46     11.15 o 
  -6  -1   3      203.67      246.47      8.90 o 
  -5  -1   3     2297.54     2494.85     38.22 o 
  -4  -1   3      196.39      183.39     12.70 o 
  -3  -1   3       69.84       56.76      3.33 o 
  -2  -1   3     8774.88     9081.88    149.26 o 
  -1  -1   3       37.50       37.30      2.73 o 
   0  -1   3       28.12       23.66      1.83 o 
   1  -1   3    23378.13    23656.21    554.89 o 
   2  -1   3     1089.97     1167.73     21.72 o 
   3  -1   3     2640.03     2744.55     68.10 o 
   4  -1   3      745.61      769.48     22.86 o 
   5  -1   3       81.02      105.47      6.79 o 
   6  -1   3        0.33        1.63      3.06 o 
   7  -1   3       70.37       73.05      9.51 o 
   8  -1   3      488.96      462.82     15.76 o 
   9  -1   3       75.54       42.37      9.83 o 
  10  -1   3       24.97       22.19      7.15 o 
  11  -1   3       50.16       58.42     12.86 o 
  12  -1   3       37.30       47.57      8.95 o 
 -13   0   3        0.46       -2.17      8.63 o 
 -12   0   3       43.11       46.39     20.45 o 
 -11   0   3      151.36      151.14     16.34 o 
 -10   0   3      392.45      389.53     17.24 o 
  -9   0   3      251.69      277.33     15.93 o 
  -8   0   3     1254.85     1163.92     54.05 o 
  -7   0   3       37.03       43.14      6.59 o 
  -6   0   3      204.23      192.68      9.84 o 
  -5   0   3      185.92      224.59     12.76 o 
  -4   0   3      872.32      802.38     17.20 o 
  -3   0   3        2.25        1.61      1.55 o 
  -2   0   3    14427.60    14228.36    353.16 o 
  -1   0   3     1364.99     1342.03     19.60 o 
   0   0   3     1006.58      975.46     14.79 o 
   1   0   3     7377.18     7890.19    114.63 o 
   2   0   3     1491.82     1467.21     31.39 o 
   3   0   3      508.98      558.81     10.38 o 
   4   0   3        0.04        4.65      2.32 o 
   5   0   3       29.96       26.54      3.50 o 
   7   0   3      192.25      217.24     10.82 o 
   8   0   3        3.89        4.94      5.27 o 
   9   0   3        9.09       11.08      6.16 o 
  10   0   3       75.77       81.43     16.42 o 
  11   0   3      245.32      233.64     17.17 o 
  12   0   3       50.35       59.01     10.56 o 
 -13   1   3      106.53      121.47     16.53 o 
 -12   1   3        0.28        8.21      8.30 o 
 -11   1   3      222.37      217.12     18.81 o 
 -10   1   3      205.84      225.69     13.44 o 
  -9   1   3       30.82       19.42      5.54 o 
  -8   1   3      151.73      163.15     12.87 o 
  -7   1   3      714.75      771.96     24.52 o 
  -6   1   3      220.77      119.64      8.91 o 
  -5   1   3       15.10        0.86      1.34 o 
  -4   1   3      216.80      197.36     11.95 o 
  -3   1   3      163.13      173.55      6.14 o 
  -2   1   3      580.96      555.41      9.30 o 
  -1   1   3      107.07      115.31      2.83 o 
   0   1   3    25639.46    25374.42    398.51 o 
   1   1   3     5782.23     5962.16     80.73 o 
   2   1   3        2.03       -1.32      1.49 o 
   3   1   3      708.56      806.47     13.55 o 
   4   1   3       16.76        6.12      2.10 o 
   5   1   3     1624.82     1579.91     43.13 o 
   7   1   3        5.61        5.25      4.63 o 
   8   1   3       34.17       22.89      6.72 o 
   9   1   3        0.63        1.87      5.66 o 
  10   1   3       75.06       87.62     17.56 o 
  11   1   3       79.56       88.40     17.30 o 
  12   1   3       24.23       22.79     10.66 o 
 -13   2   3      151.31      134.30     16.86 o 
 -12   2   3        7.06        8.12     10.28 o 
 -11   2   3       20.55       25.28      6.40 o 
 -10   2   3      133.45      113.15      9.72 o 
  -9   2   3      298.41      285.72     18.16 o 
  -8   2   3       21.05       24.94      5.82 o 
  -7   2   3       30.85       38.01      6.32 o 
  -6   2   3     1227.28     1324.11     35.58 o 
  -5   2   3     2944.26     3401.50     50.39 o 
  -4   2   3       42.06       27.77      2.28 o 
  -3   2   3      646.50      673.30     15.91 o 
  -2   2   3     3613.76     3606.21     72.87 o 
  -1   2   3      890.21      939.21     15.03 o 
   0   2   3      719.09      727.90     10.78 o 
   1   2   3     1189.31     1256.97     17.05 o 
   2   2   3      189.46      209.90      5.93 o 
   3   2   3      140.69      124.45      8.59 o 
   4   2   3      135.09      165.89     12.23 o 
   5   2   3       12.96        3.87      3.79 o 
   7   2   3        3.29        5.39      4.75 o 
   8   2   3        1.30        4.69      6.08 o 
   9   2   3       85.29       70.55     10.28 o 
  10   2   3       59.99       57.75     10.22 o 
  11   2   3      317.00      319.43     21.35 o 
 -13   3   3       80.71       81.20     24.74 o 
 -12   3   3       20.89       25.59      9.09 o 
 -11   3   3        1.95       -0.41      4.91 o 
 -10   3   3       21.43       31.31      6.21 o 
  -9   3   3       82.32       79.33      8.94 o 
  -8   3   3     2176.36     2146.61     54.88 o 
  -7   3   3       45.81       50.50      4.18 o 
  -6   3   3       21.94       25.09      2.54 o 
  -5   3   3     1172.14     1118.02     20.13 o 
  -4   3   3     7400.29     7670.25    133.80 o 
  -3   3   3     1525.67     1494.14     25.74 o 
  -2   3   3     3367.72     3362.81     53.10 o 
  -1   3   3        0.03        1.00      1.60 o 
   0   3   3        7.11       16.14      2.32 o 
   1   3   3      195.45      181.83      6.26 o 
   2   3   3      384.51      398.58     10.11 o 
   3   3   3     1343.68     1429.14     21.35 o 
   4   3   3     1343.67     1419.35     26.11 o 
   5   3   3      193.59      121.11     61.05 o 
   6   3   3      667.21      652.96     23.71 o 
   7   3   3        0.53       -0.56      4.49 o 
   8   3   3      390.82      415.75     21.48 o 
   9   3   3      735.44      709.66     34.81 o 
  10   3   3        7.10       -2.42      6.55 o 
  11   3   3       18.05       19.51      8.97 o 
 -12   4   3      109.09      115.54     20.22 o 
 -11   4   3       11.41        9.02      6.03 o 
 -10   4   3      146.48      150.52     12.24 o 
  -9   4   3      417.43      393.43     30.01 o 
  -8   4   3       68.67       67.87      4.19 o 
  -7   4   3     1016.62      973.86     24.46 o 
  -6   4   3     7082.69     6939.07    123.83 o 
  -5   4   3      160.70      156.66      5.67 o 
  -4   4   3       29.97       10.53      2.98 o 
  -3   4   3      179.48      180.38      7.25 o 
  -2   4   3     3548.48     3721.38     62.99 o 
  -1   4   3      172.94      153.35      5.49 o 
   0   4   3      656.52      703.79     13.20 o 
   1   4   3      527.75      495.99      9.65 o 
   2   4   3     5171.48     5357.66     76.28 o 
   3   4   3        5.75       -1.77      1.77 o 
   4   4   3     1092.32     1008.02     20.58 o 
   5   4   3       23.94       23.74      7.35 o 
   6   4   3       23.06       29.24      6.98 o 
   7   4   3      294.97      331.41     19.01 o 
   8   4   3      561.71      525.56     24.32 o 
   9   4   3       44.26       33.79      9.13 o 
  10   4   3      165.83      152.03     16.61 o 
  11   4   3      146.84      152.04     16.17 o 
 -12   5   3        1.22       11.87     15.38 o 
 -11   5   3        1.94       -3.26      5.63 o 
 -10   5   3       82.68       90.69     11.66 o 
  -9   5   3      426.05      430.52     16.60 o 
  -8   5   3      712.89      710.53     16.14 o 
  -7   5   3      261.34      259.46     11.77 o 
  -6   5   3      127.94      136.15      8.19 o 
  -5   5   3      493.19      433.91     17.57 o 
  -4   5   3       10.73        8.07      1.71 o 
  -3   5   3       45.57       37.68      4.36 o 
  -2   5   3      944.91     1038.72     17.63 o 
  -1   5   3     2574.11     2717.41     54.72 o 
   0   5   3     4916.99     5210.38     87.45 o 
   1   5   3     1491.51     1481.72     24.08 o 
   2   5   3       56.49       45.82      4.36 o 
   3   5   3        5.92        9.56      3.08 o 
   4   5   3        0.03        2.11      3.28 o 
   5   5   3        0.01       -1.68      5.80 o 
   6   5   3      861.37      810.10     29.09 o 
   7   5   3       10.68       20.65      6.75 o 
   8   5   3      291.27      239.78     31.47 o 
   9   5   3        8.29       -0.51      6.83 o 
  10   5   3        2.17        9.23      9.44 o 
 -12   6   3      107.95      114.98     28.38 o 
 -11   6   3        8.05       10.68     10.82 o 
 -10   6   3      105.72      113.21      7.63 o 
  -9   6   3      293.63      242.86      9.02 o 
  -8   6   3      286.19      296.60     12.22 o 
  -7   6   3       62.63       53.45      7.83 o 
  -6   6   3      359.84      348.89     16.02 o 
  -5   6   3       62.18       41.48      5.23 o 
  -4   6   3      517.96      525.60     12.03 o 
  -3   6   3      963.35      912.74     20.80 o 
  -2   6   3       81.14       97.72      4.04 o 
  -1   6   3      873.56      866.94     16.20 o 
   0   6   3     4100.37     4383.69     63.35 o 
   1   6   3     1490.85     1524.58     32.77 o 
   2   6   3      464.83      458.86     11.40 o 
   3   6   3       85.67       71.94      7.60 o 
   4   6   3     2860.39     2779.18     53.59 o 
   5   6   3       12.97        6.90      3.68 o 
   6   6   3        9.97       18.53     16.78 o 
   7   6   3      417.67      397.27     25.49 o 
   8   6   3       32.64       38.72     10.80 o 
   9   6   3        0.29       -3.42      8.92 o 
  10   6   3       77.44       79.08     15.70 o 
 -12   7   3      122.87      148.90     31.36 o 
 -11   7   3      120.66      106.60     26.06 o 
 -10   7   3      141.15      119.05     10.89 o 
  -9   7   3      550.06      544.41     29.45 o 
  -8   7   3      709.90      587.48     20.13 o 
  -7   7   3      655.20      614.90     32.08 o 
  -6   7   3        3.52        1.35      5.28 o 
  -5   7   3      287.69      286.38     17.16 o 
  -4   7   3      110.41      103.93      5.46 o 
  -3   7   3     1102.04     1145.93     21.95 o 
  -2   7   3      238.94      265.50      7.01 o 
  -1   7   3      791.59      780.62     13.48 o 
   0   7   3       13.00       19.72      3.36 o 
   1   7   3      110.27       99.84      6.08 o 
   2   7   3      339.40      305.20     11.00 o 
   3   7   3      431.43      466.41     18.58 o 
   4   7   3     1668.23     1660.23     36.04 o 
   5   7   3        0.95       -2.88      5.90 o 
   6   7   3       45.07       52.16     11.68 o 
   7   7   3      105.33       96.46     16.41 o 
   8   7   3      144.33      142.45     18.55 o 
   9   7   3        0.34        4.10      9.38 o 
  10   7   3       25.36       32.11     14.83 o 
 -12   8   3      337.34      395.02     49.12 o 
 -11   8   3      244.14      273.39     15.81 o 
 -10   8   3       42.46       65.83     17.57 o 
  -9   8   3        1.23        3.58      4.50 o 
  -8   8   3       99.81       73.81      8.30 o 
  -7   8   3     2412.90     2407.30     57.47 o 
  -6   8   3      240.95      242.95     13.94 o 
  -5   8   3     1638.68     1615.01     36.13 o 
  -4   8   3      170.12      223.66      9.19 o 
  -3   8   3     1045.75     1011.54     19.01 o 
  -2   8   3       24.30       23.64      3.37 o 
  -1   8   3      157.95      158.21      6.32 o 
   0   8   3      166.14      236.33      8.83 o 
   1   8   3      142.27      130.43      7.38 o 
   2   8   3     1048.63     1039.86     23.04 o 
   3   8   3     2003.71     1989.47     42.33 o 
   4   8   3        1.53        1.33      4.96 o 
   5   8   3       12.32        3.00      4.62 o 
   6   8   3        3.52       10.32      8.75 o 
   7   8   3       16.67       17.74     10.11 o 
   8   8   3       30.95       15.22      9.52 o 
   9   8   3        1.08       16.04      9.65 o 
 -12   9   3       84.77       98.99     18.59 o 
 -11   9   3       32.19       28.82      7.93 o 
 -10   9   3        1.23       -3.83      5.76 o 
  -9   9   3      157.77      192.60     13.55 o 
  -8   9   3      390.22      331.42     16.20 o 
  -7   9   3      543.85      521.07     27.70 o 
  -6   9   3      164.34      159.69     12.02 o 
  -5   9   3     1054.69      991.81     24.23 o 
  -4   9   3     1023.59     1006.87     27.81 o 
  -3   9   3       77.38       79.39      5.73 o 
  -2   9   3      129.16      119.79      5.66 o 
  -1   9   3       95.24       84.53      6.07 o 
   0   9   3      608.38      607.54     13.88 o 
   1   9   3      149.63      159.83      8.67 o 
   2   9   3        1.49        5.25      3.57 o 
   3   9   3      375.20      351.36     14.96 o 
   4   9   3      574.12      523.97     21.19 o 
   5   9   3      353.64      310.36     15.47 o 
   6   9   3       14.76       10.30      7.80 o 
   7   9   3        0.10       -2.91      7.35 o 
   8   9   3       53.45       47.04     12.98 o 
   9   9   3       15.28       16.50     10.16 o 
 -12  10   3       25.04       35.02     11.29 o 
 -11  10   3      471.55      527.64     26.40 o 
 -10  10   3      161.22      172.53     16.35 o 
  -9  10   3      108.65      112.77     13.51 o 
  -8  10   3      493.65      457.11     19.84 o 
  -7  10   3      213.55      240.94     15.52 o 
  -6  10   3       88.31       83.45     13.73 o 
  -5  10   3      158.97      156.21     10.94 o 
  -4  10   3      324.72      366.75     14.84 o 
  -3  10   3     1190.13     1207.84     23.20 o 
  -2  10   3       21.60       10.98      3.81 o 
  -1  10   3      161.75      162.53      8.63 o 
   0  10   3      321.26      294.85     12.01 o 
   1  10   3     3311.31     3204.97     52.03 o 
   2  10   3      255.40      206.14     11.51 o 
   3  10   3      509.65      533.59     16.99 o 
   4  10   3        4.24       11.40      5.70 o 
   5  10   3       79.62       82.48      8.51 o 
   6  10   3      378.27      439.47     28.11 o 
   7  10   3      248.99      230.26     36.79 o 
   8  10   3       54.70       50.32     12.98 o 
 -13  11   3        2.74       21.99     17.62 o 
 -12  11   3      152.27      168.37     33.65 o 
 -11  11   3       41.46       40.25     11.98 o 
 -10  11   3      227.55      251.12     39.24 o 
  -9  11   3      196.49      232.13     19.74 o 
  -8  11   3       55.14       65.14     11.79 o 
  -7  11   3       67.76       65.09     11.03 o 
  -6  11   3       52.54       51.62      5.59 o 
  -5  11   3     3625.54     3395.05     58.19 o 
  -4  11   3      499.53      426.99     14.06 o 
  -3  11   3      674.95      639.34     15.95 o 
  -2  11   3      336.65      327.40     14.48 o 
  -1  11   3     2130.81     2074.14     35.98 o 
   0  11   3      374.36      300.04     12.51 o 
   1  11   3       23.04       30.32      5.09 o 
   2  11   3       42.81       37.17      6.74 o 
   3  11   3      136.28      118.84     10.80 o 
   4  11   3        0.02        5.85      7.08 o 
   5  11   3      253.82      297.32     23.18 o 
   6  11   3        5.84        8.10      9.48 o 
   7  11   3        0.08        4.53      9.41 o 
 -12  12   3       67.13       76.83     13.31 o 
 -11  12   3       59.23       75.90     15.07 o 
 -10  12   3        1.44        3.93      7.15 o 
  -9  12   3       60.63       55.89     13.06 o 
  -8  12   3      270.73      241.07     21.49 o 
  -7  12   3      144.34      134.53     16.23 o 
  -6  12   3     1408.06     1299.49     30.38 o 
  -5  12   3       56.27       48.45      6.19 o 
  -4  12   3      494.58      429.02     14.62 o 
  -3  12   3      479.50      439.81     23.12 o 
  -2  12   3      393.25      320.43     12.45 o 
  -1  12   3      436.69      402.52     16.53 o 
   0  12   3        3.59        3.63      5.10 o 
   1  12   3       54.00       57.94      7.34 o 
   2  12   3        8.73        7.36      4.97 o 
   3  12   3      145.60      146.84     12.14 o 
   4  12   3      723.87      757.44     36.04 o 
   5  12   3       23.66       28.73      8.97 o 
   6  12   3      266.62      295.21     24.08 o 
   7  12   3        0.18       -3.43      8.64 o 
 -12  13   3        1.94        0.78     12.42 o 
 -11  13   3      128.61      175.49     19.52 o 
 -10  13   3       26.88       10.39      8.70 o 
  -9  13   3      297.24      288.03     31.91 o 
  -8  13   3      603.09      555.02     31.51 o 
  -7  13   3        2.65        4.10     15.97 o 
  -6  13   3        1.10       -1.02      4.23 o 
  -5  13   3      197.76      184.59     10.71 o 
  -4  13   3       52.25       52.73      6.72 o 
  -3  13   3       86.17       93.89      8.36 o 
  -2  13   3      697.57      660.04     26.54 o 
  -1  13   3      241.12      227.42     14.33 o 
   0  13   3      309.44      299.20     16.69 o 
   1  13   3       25.80       38.51      7.57 o 
   2  13   3      649.80      678.42     31.74 o 
   3  13   3      429.19      475.29     23.35 o 
   4  13   3       25.21       26.79      8.01 o 
   5  13   3      175.42      189.60     13.88 o 
   6  13   3        1.68        8.96      9.75 o 
 -12  14   3      123.09      117.65     27.89 o 
 -11  14   3       93.34      109.16     16.65 o 
 -10  14   3      569.17      517.09    109.96 o 
  -9  14   3      391.36      345.45     30.48 o 
  -8  14   3       75.68       45.72     18.66 o 
  -7  14   3       41.36       32.72     13.55 o 
  -6  14   3      377.28      366.66     15.71 o 
  -5  14   3       57.78       45.33      6.65 o 
  -4  14   3      175.78      176.13     11.16 o 
  -3  14   3      107.95      109.39      9.97 o 
  -2  14   3     1082.23     1164.50     31.74 o 
  -1  14   3      104.53      127.06     19.50 o 
   0  14   3      485.55      507.56     21.74 o 
   1  14   3      249.86      250.26     18.85 o 
   2  14   3        2.89       -2.12      8.38 o 
   3  14   3        0.53       11.98      7.94 o 
   4  14   3        3.72        8.40      7.74 o 
   5  14   3       17.45       12.00      7.40 o 
 -11  15   3       19.68       16.76     10.89 o 
 -10  15   3      366.90      350.41     30.11 o 
  -9  15   3       39.57       44.60     13.38 o 
  -8  15   3      148.10      107.76     17.46 o 
  -7  15   3        1.02        3.75      9.16 o 
  -6  15   3      353.50      337.05     15.82 o 
  -5  15   3       16.76       18.77     11.72 o 
  -4  15   3      512.74      483.93     23.63 o 
  -3  15   3       14.79       16.40      6.99 o 
  -2  15   3       86.26       87.67     10.49 o 
  -1  15   3       45.51       38.37      8.48 o 
   0  15   3       42.46       45.60      8.53 o 
   1  15   3       50.91       77.91     17.41 o 
   2  15   3      359.98      412.41     45.04 o 
   3  15   3        4.65       10.45      9.91 o 
   4  15   3       77.47       88.56     22.44 o 
 -10  16   3      192.50      195.98     22.62 o 
  -9  16   3       56.50       25.36     12.30 o 
  -8  16   3        7.82       -7.03     11.41 o 
  -7  16   3       85.73       88.30      9.63 o 
  -6  16   3        4.01       -2.80      5.77 o 
  -5  16   3      115.01      108.13     10.95 o 
  -4  16   3       31.98       26.92      9.20 o 
  -3  16   3       10.90       14.05      8.41 o 
  -2  16   3        2.49       14.39      7.39 o 
  -1  16   3       62.06       43.71      9.18 o 
   0  16   3      177.58      199.57     15.57 o 
   1  16   3       98.53       86.31     13.59 o 
   2  16   3       37.99       45.91     13.73 o 
   3  16   3      170.31      158.55     19.15 o 
  -9  17   3       21.82        7.47     11.46 o 
  -8  17   3       66.98       62.53     15.00 o 
  -7  17   3        0.62        1.04      5.70 o 
  -6  17   3      122.49      141.55     12.33 o 
  -5  17   3       29.23       18.46     11.09 o 
  -4  17   3      169.72      160.20     19.25 o 
  -3  17   3        3.97       -2.19     10.04 o 
  -2  17   3      381.26      373.90     21.02 o 
  -1  17   3       27.36       25.66      8.89 o 
   0  17   3      326.31      361.03     21.29 o 
   1  17   3       54.03       64.98     15.49 o 
   2  17   3       38.65       52.71     26.03 o 
  -8  18   3        0.44        4.06     11.73 o 
  -7  18   3       94.23      116.33     21.04 o 
  -6  18   3        0.14       -7.74      7.74 o 
  -5  18   3       11.28        0.10     10.17 o 
  -4  18   3      703.08      696.36     65.63 o 
  -3  18   3       73.32       73.75     15.96 o 
  -2  18   3       11.67        1.68     12.98 o 
  -1  18   3        1.00       -1.23      8.57 o 
   0  18   3        4.12        2.30      8.38 o 
   1  18   3       43.64       12.78     12.01 o 
  -7  19   3        6.89       19.14     18.21 o 
  -6  19   3       98.95       94.67     15.83 o 
  -5  19   3       61.46       91.95     16.65 o 
  -4  19   3       85.05      113.91     19.20 o 
  -3  19   3       15.04       18.08     24.38 o 
  -2  19   3       51.47       59.15     16.17 o 
   1 -21   4       11.43       11.11     22.07 o 
   2 -21   4        3.77        3.52     10.18 o 
   3 -21   4        1.58        3.34      9.45 o 
   4 -21   4      144.60      143.74     17.09 o 
  -1 -20   4      247.84      265.80     22.82 o 
   0 -20   4       36.32       34.39      9.54 o 
   1 -20   4        0.39       -4.23      7.26 o 
   2 -20   4      452.02      493.97     30.40 o 
   3 -20   4        5.96       -8.22      8.22 o 
   4 -20   4       26.90       14.59      9.76 o 
   5 -20   4      270.35      312.04     29.68 o 
   6 -20   4      171.40      158.90     14.21 o 
  -3 -19   4        4.59       24.61     15.46 o 
  -2 -19   4      107.77      127.78     16.24 o 
  -1 -19   4       11.65       13.12      9.40 o 
   0 -19   4      314.84      372.52     21.41 o 
   1 -19   4      112.01      120.11     13.97 o 
   2 -19   4      141.81      207.68     19.34 o 
   3 -19   4       79.37       83.14     14.66 o 
   4 -19   4       34.16       32.70     10.23 o 
   5 -19   4        4.96        1.02      7.28 o 
   6 -19   4       60.56       70.46      9.94 o 
   7 -19   4       11.77       -6.06     13.94 o 
   8 -19   4      188.61      179.96     19.74 o 
  -4 -18   4      134.05      131.66     15.39 o 
  -3 -18   4      186.71      174.96     17.27 o 
  -2 -18   4      112.43      140.03     15.81 o 
  -1 -18   4        3.51       -0.58      8.20 o 
   0 -18   4      106.11      104.71     12.01 o 
   1 -18   4        7.74        9.01      7.03 o 
   2 -18   4        1.11       -7.49      7.49 o 
   3 -18   4        0.14       -6.37      6.37 o 
   4 -18   4       42.10       38.29      8.77 o 
   5 -18   4      235.11      276.69     17.04 o 
   6 -18   4       55.28       53.24      8.78 o 
   7 -18   4        1.80       -3.66      9.09 o 
   8 -18   4        8.99       -0.14      9.35 o 
   9 -18   4        5.92        0.28      9.02 o 
  -5 -17   4        0.28        1.47      6.56 o 
  -4 -17   4      105.27      109.97     12.40 o 
  -3 -17   4       14.75       10.62      7.52 o 
  -2 -17   4      452.96      482.78     25.87 o 
  -1 -17   4       29.03       31.09      8.01 o 
   0 -17   4        0.86       -4.19      5.94 o 
   1 -17   4       18.15       33.96      8.07 o 
   2 -17   4      373.68      363.43     23.00 o 
   3 -17   4       32.75       28.31      7.76 o 
   4 -17   4       49.29       47.35      9.16 o 
   5 -17   4       93.85       94.19     10.74 o 
   6 -17   4       10.34       11.13      6.31 o 
   7 -17   4        6.11       -3.16      8.17 o 
   8 -17   4      146.58      130.15     16.25 o 
   9 -17   4        4.63       -2.06      8.89 o 
  -6 -16   4       62.50       56.82      7.71 o 
  -5 -16   4       21.42       26.83      7.31 o 
  -4 -16   4      151.79      164.83     12.76 o 
  -3 -16   4        0.03        8.09      6.25 o 
  -2 -16   4      109.86      112.25     11.77 o 
  -1 -16   4      111.19      117.15     10.29 o 
   0 -16   4     1249.94     1263.93     39.49 o 
   1 -16   4       11.23        0.12      5.66 o 
   2 -16   4      374.62      391.00     19.59 o 
   3 -16   4        7.08       -1.60      5.43 o 
   4 -16   4      784.85      764.92     24.92 o 
   5 -16   4       95.95       94.45     10.07 o 
   6 -16   4       70.71       63.10      8.10 o 
   7 -16   4       19.25       30.64      9.92 o 
   8 -16   4      751.79      802.43     63.07 o 
   9 -16   4       68.91       78.73     16.32 o 
  10 -16   4      115.86      132.17     18.69 o 
  -7 -15   4        4.72        0.85      8.56 o 
  -6 -15   4        4.86        9.32      5.60 o 
  -5 -15   4       80.27       81.40      9.02 o 
  -4 -15   4      168.31      187.84     12.88 o 
  -3 -15   4      308.41      315.30     16.17 o 
  -2 -15   4      185.02      169.55     12.05 o 
  -1 -15   4       19.67       14.75      5.59 o 
   0 -15   4       77.73       75.44      8.30 o 
   1 -15   4        6.42        7.14      5.43 o 
   2 -15   4      137.09      149.19     12.25 o 
   3 -15   4        1.53       -4.29      4.88 o 
   4 -15   4      453.58      366.64     18.74 o 
   5 -15   4       52.00       40.17      7.34 o 
   6 -15   4        3.75        3.45      6.33 o 
   7 -15   4      127.03      131.31     14.73 o 
   8 -15   4       87.61       72.76     12.21 o 
   9 -15   4        3.09        4.87      8.24 o 
  10 -15   4        0.20       -5.25     15.90 o 
  -8 -14   4        7.18        8.02      9.79 o 
  -7 -14   4       22.26       34.52     10.93 o 
  -6 -14   4        2.65       -3.15      4.70 o 
  -5 -14   4       42.89       44.37      7.20 o 
  -4 -14   4      516.54      455.90     26.82 o 
  -3 -14   4      370.37      371.95     16.47 o 
  -2 -14   4       48.10       48.11      7.06 o 
  -1 -14   4       65.48       63.99      6.79 o 
   0 -14   4        1.86       -0.96      4.41 o 
   1 -14   4        3.24        1.76      4.41 o 
   2 -14   4      332.34      349.14     13.90 o 
   3 -14   4      114.54      100.90      9.84 o 
   4 -14   4       10.82        9.51      5.54 o 
   5 -14   4       12.03       11.25      5.22 o 
   6 -14   4        0.20        8.75      6.33 o 
   7 -14   4      482.36      447.79     23.77 o 
   8 -14   4      188.07      237.27     37.83 o 
   9 -14   4       26.24       14.32     10.67 o 
  10 -14   4        2.03        1.28      8.72 o 
  11 -14   4      115.40      126.36     17.02 o 
  -9 -13   4       34.84       50.53     12.98 o 
  -8 -13   4       34.98       52.36     11.51 o 
  -7 -13   4      254.87      240.81     17.74 o 
  -6 -13   4        6.73        5.71      5.02 o 
  -5 -13   4      155.55      150.55     10.58 o 
  -4 -13   4       11.95        7.71      5.38 o 
  -3 -13   4       66.34       67.78      7.67 o 
  -2 -13   4      211.01      198.03     13.60 o 
  -1 -13   4     1768.28     1688.29     32.27 o 
   0 -13   4      127.18      118.92      8.63 o 
   1 -13   4       34.19       23.73      5.08 o 
   2 -13   4       23.63       21.45      6.61 o 
   3 -13   4      397.98      447.92     15.26 o 
   4 -13   4     5818.22     5928.68    109.13 o 
   5 -13   4       10.36        5.81      6.79 o 
   6 -13   4      303.90      286.28     12.71 o 
   7 -13   4      333.94      354.00     27.86 o 
   8 -13   4     1640.42     1595.45     47.33 o 
   9 -13   4        0.64       -2.77      6.75 o 
  10 -13   4       74.65       87.22     14.32 o 
  11 -13   4        0.02       -1.78     10.10 o 
  -9 -12   4      273.40      307.97     24.17 o 
  -8 -12   4      219.47      224.23     65.76 o 
  -7 -12   4       69.05       56.61      9.67 o 
  -6 -12   4       84.52       79.46      6.71 o 
  -5 -12   4      555.58      576.15     20.91 o 
  -4 -12   4      272.09      278.07     13.85 o 
  -3 -12   4      345.89      282.74     13.70 o 
  -2 -12   4      200.92      203.59     10.37 o 
  -1 -12   4       33.14       19.68      4.72 o 
   0 -12   4      926.03      897.46     18.65 o 
   1 -12   4      204.05      196.44     10.40 o 
   2 -12   4      851.02      886.90     22.78 o 
   3 -12   4      465.05      493.16     15.54 o 
   4 -12   4      440.89      447.85     16.79 o 
   5 -12   4      418.44      427.07     23.72 o 
   6 -12   4     2061.94     2005.90     55.18 o 
   7 -12   4      198.34      175.20     17.25 o 
   8 -12   4       41.83       48.41      9.08 o 
   9 -12   4        2.18       -5.57      6.79 o 
  10 -12   4        1.66       -1.28      7.44 o 
  11 -12   4       24.09       27.55      9.96 o 
 -10 -11   4        0.07        1.45      8.67 o 
  -9 -11   4        1.24       19.75      9.61 o 
  -8 -11   4       54.31       69.24     12.06 o 
  -7 -11   4      101.72       89.20     11.07 o 
  -6 -11   4      408.39      426.73     23.22 o 
  -5 -11   4        2.32        2.49      4.05 o 
  -4 -11   4      110.71      100.79      9.57 o 
  -3 -11   4     1648.70     1657.64     35.07 o 
  -2 -11   4      203.89      221.19     17.29 o 
  -1 -11   4      373.47      385.00     11.91 o 
   0 -11   4      224.98      238.66     10.12 o 
   1 -11   4      238.57      210.54     11.93 o 
   2 -11   4      331.81      350.00     11.36 o 
   3 -11   4      111.19      107.39      8.22 o 
   4 -11   4       72.74       70.48     12.70 o 
   5 -11   4       84.51       70.79      7.45 o 
   6 -11   4      552.76      506.76     31.54 o 
   7 -11   4      691.38      678.33     25.56 o 
   8 -11   4       12.61       12.71      7.00 o 
   9 -11   4       55.32       44.60     10.21 o 
  10 -11   4      209.82      208.63     19.01 o 
  11 -11   4      346.18      413.53     25.29 o 
  12 -11   4       44.36       37.47     10.65 o 
 -10 -10   4      210.71      221.87     27.06 o 
  -9 -10   4       78.04      110.68     14.86 o 
  -8 -10   4        0.03        2.03      5.92 o 
  -7 -10   4      113.17      128.91     12.12 o 
  -6 -10   4      126.15      120.36     11.24 o 
  -5 -10   4     1413.22     1412.76     33.25 o 
  -4 -10   4     2624.66     2552.68     47.56 o 
  -3 -10   4      688.80      704.85     20.44 o 
  -2 -10   4     2476.96     2367.07     48.51 o 
  -1 -10   4     1627.35     1619.15     28.67 o 
   0 -10   4       50.61       49.02      5.04 o 
   1 -10   4     1548.71     1631.70     26.67 o 
   2 -10   4       26.68       18.19      3.42 o 
   3 -10   4      452.00      473.25     17.35 o 
   4 -10   4      318.45      323.80     13.35 o 
   5 -10   4       24.59       28.26      5.57 o 
   6 -10   4      378.89      356.54     18.46 o 
   7 -10   4      418.44      410.44     19.44 o 
   8 -10   4      729.45      716.74     26.75 o 
   9 -10   4      421.41      454.61     25.20 o 
  10 -10   4      377.52      349.37     22.48 o 
  11 -10   4        4.34        0.75      9.35 o 
  12 -10   4        0.15        0.56      8.28 o 
 -11  -9   4        0.02       -4.96      7.97 o 
 -10  -9   4       59.26       44.03     18.19 o 
  -9  -9   4      397.66      357.38     29.29 o 
  -8  -9   4      143.28      128.08     13.99 o 
  -7  -9   4      425.49      430.42     22.38 o 
  -6  -9   4     1612.35     1566.75     39.37 o 
  -5  -9   4      185.37      178.12     12.36 o 
  -4  -9   4      950.32      904.72     26.16 o 
  -3  -9   4        7.26       -0.02      3.17 o 
  -2  -9   4      886.04      903.99     22.94 o 
  -1  -9   4      200.01      236.49     10.68 o 
   0  -9   4     1129.14     1251.02     21.27 o 
   1  -9   4     2033.88     2249.91     33.74 o 
   2  -9   4      247.27      279.96     10.29 o 
   3  -9   4       49.95       86.43      7.23 o 
   4  -9   4      387.65      389.53     11.39 o 
   5  -9   4     1400.53     1347.08     28.64 o 
   6  -9   4       52.67       43.09      7.43 o 
   7  -9   4      111.75      110.24     10.80 o 
   8  -9   4      994.71      962.38     30.71 o 
   9  -9   4        1.12        7.75     11.83 o 
  10  -9   4       17.77       20.00      8.18 o 
  11  -9   4       78.76       92.44     13.00 o 
  12  -9   4      133.37      173.62     16.32 o 
 -11  -8   4       46.12       55.09     22.87 o 
 -10  -8   4       18.41       26.40      8.74 o 
  -9  -8   4       19.28       19.76      7.83 o 
  -8  -8   4        1.86       -3.42      4.54 o 
  -7  -8   4      103.81      123.33     11.74 o 
  -6  -8   4      402.96      359.23     16.26 o 
  -5  -8   4       17.42       10.22      2.81 o 
  -4  -8   4      598.76      646.99     16.51 o 
  -3  -8   4      372.42      368.53     12.06 o 
  -2  -8   4      254.65      272.53     11.10 o 
  -1  -8   4        4.02       -0.55      2.22 o 
   0  -8   4       14.42       23.95      3.33 o 
   1  -8   4      615.68      607.45     13.21 o 
   2  -8   4        2.36       -0.76      2.01 o 
   3  -8   4      254.69      237.03     10.63 o 
   4  -8   4       12.20       11.11      5.37 o 
   5  -8   4      851.25      872.26     26.60 o 
   6  -8   4       79.45       95.12      9.46 o 
   7  -8   4      193.27      196.45     13.47 o 
   8  -8   4       85.59       58.71      9.86 o 
   9  -8   4        9.90        7.30      9.80 o 
  10  -8   4       31.62       37.94      9.16 o 
  11  -8   4       53.24       57.45     10.62 o 
  12  -8   4        2.66       -5.16      6.53 o 
 -12  -7   4       12.19       18.03      9.34 o 
 -11  -7   4        6.14       25.51      9.01 o 
 -10  -7   4      116.00      121.17     18.73 o 
  -9  -7   4        2.51        3.75      5.38 o 
  -8  -7   4      164.19      191.43     16.19 o 
  -7  -7   4      654.45      542.69     19.92 o 
  -6  -7   4     2025.89     1952.04     44.38 o 
  -5  -7   4      416.96      375.87     16.85 o 
  -4  -7   4     2252.72     2467.82     38.74 o 
  -3  -7   4       36.12       41.23      6.06 o 
  -2  -7   4     1318.30     1326.14     21.43 o 
  -1  -7   4      391.77      443.86     10.49 o 
   0  -7   4     1836.99     2072.05     34.20 o 
   1  -7   4       28.52       42.39      4.63 o 
   2  -7   4       54.99       54.28      4.46 o 
   3  -7   4      553.72      472.79     17.86 o 
   4  -7   4     1092.26     1106.82     18.31 o 
   5  -7   4      913.57      945.51     28.02 o 
   6  -7   4      836.92      900.10     35.69 o 
   7  -7   4     1193.25     1234.46     34.45 o 
   8  -7   4      870.47      948.96     35.31 o 
   9  -7   4      251.32      231.62     34.85 o 
  10  -7   4      121.22      116.63     21.93 o 
  11  -7   4      149.35      147.86     15.12 o 
  12  -7   4       55.87       49.58      9.81 o 
 -12  -6   4        2.01       -0.07      7.30 o 
 -11  -6   4        0.03        6.32      7.25 o 
 -10  -6   4      949.30      901.75     32.03 o 
  -9  -6   4       81.05      105.52     12.71 o 
  -8  -6   4       25.07       25.49      6.16 o 
  -7  -6   4      178.57      163.42     11.83 o 
  -6  -6   4      480.97      421.11     22.90 o 
  -5  -6   4      116.84      163.44     11.43 o 
  -4  -6   4     4113.40     4115.64     60.19 o 
  -3  -6   4     1973.73     2097.97     33.25 o 
  -2  -6   4     1454.47     1413.90     25.40 o 
  -1  -6   4       51.28       46.30      4.01 o 
   0  -6   4     3669.04     3688.31     57.37 o 
   1  -6   4     1226.97     1192.73     21.56 o 
   2  -6   4        4.17       16.22      2.95 o 
   3  -6   4      940.70      958.57     16.45 o 
   4  -6   4     4673.93     4638.58     81.40 o 
   5  -6   4      394.61      373.13     21.55 o 
   6  -6   4      791.62      783.03     31.69 o 
   7  -6   4      766.33      786.48     24.86 o 
   8  -6   4      695.09      714.04     28.98 o 
   9  -6   4      184.34      152.96     18.65 o 
  10  -6   4      373.87      343.38     20.11 o 
  11  -6   4       87.12       78.50     11.58 o 
  12  -6   4      218.91      241.00     12.49 o 
 -12  -5   4       60.57       59.29     14.72 o 
 -11  -5   4      143.28      133.67     19.78 o 
 -10  -5   4      118.34       99.82     14.97 o 
  -9  -5   4       49.50       46.01      7.07 o 
  -8  -5   4       93.09       97.19     14.02 o 
  -7  -5   4       29.79       20.02      5.00 o 
  -6  -5   4      675.19      652.06     28.74 o 
  -5  -5   4      185.74      177.88      9.15 o 
  -4  -5   4      238.07      324.49     20.85 o 
  -3  -5   4     6591.24     6668.47    100.40 o 
  -2  -5   4      372.68      405.31     10.78 o 
  -1  -5   4       62.17       40.42      3.55 o 
   0  -5   4      945.89      837.34     14.82 o 
   1  -5   4     6315.03     6375.05     87.53 o 
   2  -5   4      121.27       91.39      6.19 o 
   3  -5   4       66.96       89.29      4.26 o 
   4  -5   4     1115.93     1125.64     24.60 o 
   5  -5   4       79.19      123.24     11.14 o 
   6  -5   4      497.78      438.02     21.78 o 
   7  -5   4       20.91       14.80      6.29 o 
   8  -5   4     2051.46     2056.27     61.98 o 
   9  -5   4        0.24        0.80      5.65 o 
  10  -5   4       24.01       35.10      8.69 o 
  11  -5   4      181.04      230.33     22.39 o 
  12  -5   4       25.49       29.05      8.82 o 
 -13  -4   4        2.10       -1.13     13.10 o 
 -12  -4   4       55.03       79.90     10.28 o 
 -11  -4   4        0.82       13.66     12.72 o 
 -10  -4   4       84.78       91.42      9.04 o 
  -9  -4   4        1.98        4.60      4.47 o 
  -8  -4   4      599.83      575.19     34.33 o 
  -7  -4   4       25.44       16.45      4.47 o 
  -6  -4   4      149.13      145.58      9.10 o 
  -5  -4   4      199.17      224.07     19.31 o 
  -4  -4   4       62.41       61.88      4.71 o 
  -3  -4   4     1815.39     1782.61     29.28 o 
  -2  -4   4     2655.17     2864.57     79.33 o 
  -1  -4   4      476.59      477.85      9.54 o 
   0  -4   4     4682.22     4647.51     64.42 o 
   1  -4   4       13.02       13.03      2.87 o 
   2  -4   4     1747.98     1722.90     39.51 o 
   3  -4   4     1363.74     1436.60     30.42 o 
   4  -4   4      182.94      241.09      8.93 o 
   5  -4   4      260.15      240.42     20.43 o 
   6  -4   4       50.36       68.82     11.28 o 
   7  -4   4      578.19      595.96     42.67 o 
   8  -4   4     1633.61     1553.10     90.23 o 
   9  -4   4      778.14      767.53     30.96 o 
  10  -4   4        0.19       -2.40      6.27 o 
  11  -4   4        0.12       -3.07      5.78 o 
  12  -4   4       95.56       99.53     11.06 o 
 -13  -3   4        0.68       -2.59     12.50 o 
 -12  -3   4       47.07       74.10     18.30 o 
 -11  -3   4       25.01       25.29      6.20 o 
 -10  -3   4      737.56      744.11     34.72 o 
  -9  -3   4      280.23      260.81     16.05 o 
  -8  -3   4      687.59      663.38     16.43 o 
  -7  -3   4      487.37      488.56     17.12 o 
  -6  -3   4        9.56        4.63      2.38 o 
  -5  -3   4       34.83       18.71      3.21 o 
  -4  -3   4     1015.42      905.80     20.90 o 
  -3  -3   4       57.08       62.64      5.92 o 
  -2  -3   4     2489.69     2527.24     61.41 o 
  -1  -3   4    21783.46    22202.27    322.55 o 
   1  -3   4     3670.53     3781.04     57.81 o 
   2  -3   4     6974.20     7083.00    141.76 o 
   3  -3   4     1225.90     1145.18     21.10 o 
   4  -3   4     5359.85     5078.37    100.74 o 
   5  -3   4      228.21      219.27     21.69 o 
   6  -3   4     1437.93     1325.85    125.89 o 
   7  -3   4     1685.67     1558.92     48.99 o 
   8  -3   4      383.77      385.03     21.21 o 
   9  -3   4      928.57      921.23     60.29 o 
  10  -3   4       62.29       80.31      8.25 o 
  11  -3   4       57.81       49.29     18.66 o 
  12  -3   4        4.92       10.57      7.21 o 
 -13  -2   4        0.24       -8.15     15.07 o 
 -12  -2   4      364.25      452.69     37.77 o 
 -11  -2   4       26.58       32.38      9.89 o 
 -10  -2   4      228.44      207.01     13.34 o 
  -9  -2   4     1454.32     1409.85     26.08 o 
  -8  -2   4     2223.39     2106.22     35.40 o 
  -7  -2   4        6.41        4.43      2.41 o 
  -6  -2   4       29.80       32.07      3.74 o 
  -5  -2   4        8.29        8.20      2.10 o 
  -4  -2   4     1670.62     1582.26     31.98 o 
  -3  -2   4     2766.82     2647.41     72.18 o 
  -2  -2   4     3398.62     3186.98     66.35 o 
  -1  -2   4      808.30      806.28     13.43 o 
   1  -2   4     5116.85     5337.11     72.25 o 
   2  -2   4      401.22      301.29      8.05 o 
   3  -2   4      337.39      346.26      7.57 o 
   4  -2   4      140.30      137.84      6.58 o 
   5  -2   4      350.68      333.59     19.09 o 
   7  -2   4      104.43       71.34     15.60 o 
   8  -2   4        7.21        3.91      6.22 o 
   9  -2   4        9.15        6.07      4.71 o 
  10  -2   4       33.41       44.62      8.73 o 
  11  -2   4       63.99       58.15     14.01 o 
  12  -2   4       42.50       44.54      9.40 o 
 -13  -1   4       27.81       13.33     13.45 o 
 -12  -1   4       17.79       21.79      9.45 o 
 -11  -1   4       38.16       41.59     14.51 o 
 -10  -1   4      170.35      172.05     13.37 o 
  -9  -1   4      145.43      131.80     11.13 o 
  -8  -1   4       32.71       35.94      3.39 o 
  -7  -1   4      107.53       88.98      4.59 o 
  -6  -1   4      551.25      613.58     12.44 o 
  -5  -1   4        4.53        3.21      1.63 o 
  -4  -1   4       13.48       11.62      2.48 o 
  -3  -1   4      478.68      474.64     13.09 o 
  -2  -1   4     6210.94     6254.56    109.29 o 
  -1  -1   4     9574.12     9817.26    133.31 o 
   0  -1   4     2807.62     2879.77     38.00 o 
   1  -1   4      440.47      445.34      8.36 o 
   2  -1   4     4334.25     4220.81     83.09 o 
   3  -1   4     2413.37     2355.60     41.11 o 
   4  -1   4       66.13       72.33      6.34 o 
   5  -1   4        0.14        1.54      5.41 o 
   7  -1   4      352.89      349.01     19.55 o 
   8  -1   4      515.43      529.47     22.93 o 
   9  -1   4       28.55       19.21      6.77 o 
  10  -1   4        0.09        4.32      6.15 o 
  11  -1   4        7.11        4.42      7.10 o 
  12  -1   4       89.17       74.80     11.43 o 
 -13   0   4       46.18       76.40     13.89 o 
 -12   0   4        0.45       -0.57      7.35 o 
 -11   0   4      147.57      163.89     14.21 o 
 -10   0   4        8.30        9.59      5.59 o 
  -9   0   4     4171.91     4018.52     82.19 o 
  -8   0   4     2250.49     2129.75     47.54 o 
  -7   0   4      119.55      127.75      9.12 o 
  -6   0   4        0.57        4.46      1.77 o 
  -5   0   4     1334.08     1358.62     22.15 o 
  -4   0   4       53.60       42.77      3.41 o 
  -3   0   4      138.59      121.25      5.57 o 
  -2   0   4     2725.32     2760.43     49.64 o 
  -1   0   4      597.19      611.97     10.54 o 
   0   0   4    18041.47    18132.86    239.81 o 
   1   0   4     4611.66     4533.04     57.90 o 
   2   0   4      849.11      844.32     26.80 o 
   3   0   4      186.18      151.02      5.79 o 
   4   0   4      514.43      474.64     15.55 o 
   7   0   4       24.78       23.10      4.86 o 
   8   0   4      107.29       96.54     15.26 o 
   9   0   4       19.26       24.95      7.52 o 
  10   0   4      440.80      471.33     33.95 o 
  11   0   4      180.78      193.77     29.52 o 
 -13   1   4      139.64      155.77     43.05 o 
 -12   1   4      366.41      425.73     27.11 o 
 -11   1   4        3.18        2.69      5.13 o 
 -10   1   4      138.71      164.48     13.79 o 
  -9   1   4      232.49      243.46     14.57 o 
  -8   1   4     5009.02     4732.42    105.74 o 
  -7   1   4       25.29       22.46      7.46 o 
  -6   1   4        7.66        8.45      2.18 o 
  -5   1   4       59.06       45.37      2.91 o 
  -4   1   4     3910.06     3977.55     70.61 o 
  -3   1   4       76.31       70.25      3.59 o 
  -2   1   4     7411.67     7302.21    146.44 o 
  -1   1   4     1653.67     1606.47     23.74 o 
   0   1   4      662.37      705.30     11.28 o 
   1   1   4    10688.58    10350.83    138.97 o 
   2   1   4       48.18       41.65      4.61 o 
   3   1   4      116.58      122.88      5.73 o 
   4   1   4      610.83      720.50     37.08 o 
   5   1   4        7.34        6.24      7.55 o 
   6   1   4     1357.42     1287.40     30.67 o 
   7   1   4       39.65       36.14      6.93 o 
   8   1   4      924.10      840.24     29.58 o 
   9   1   4      524.17      473.13     23.45 o 
  10   1   4      360.71      369.16     42.38 o 
  11   1   4        9.46       11.00      8.08 o 
 -13   2   4        7.64       51.61     21.44 o 
 -12   2   4       26.34       23.65      9.44 o 
 -11   2   4       73.90       54.97      8.01 o 
 -10   2   4        6.63        6.70      5.06 o 
  -9   2   4      337.51      318.82     14.79 o 
  -8   2   4      704.74      704.17     44.14 o 
  -7   2   4      255.28      250.68     10.49 o 
  -6   2   4     1171.91     1184.59     37.29 o 
  -5   2   4     1911.13     2121.46     35.56 o 
  -4   2   4        0.45       -1.43      1.76 o 
  -3   2   4     2185.02     2251.51     35.92 o 
  -2   2   4        0.10        1.23      1.36 o 
  -1   2   4     3664.57     3585.20     43.84 o 
   0   2   4     5591.13     5840.99     74.79 o 
   1   2   4     1008.93     1118.60     20.03 o 
   2   2   4        7.79        4.43      3.24 o 
   3   2   4        1.45       -1.10      1.43 o 
   4   2   4      156.32      175.66      5.79 o 
   5   2   4       21.06       20.18      6.26 o 
   6   2   4       31.80       37.25      7.25 o 
   7   2   4       31.39       17.82      6.21 o 
   8   2   4      119.73      143.16     14.43 o 
   9   2   4      185.71      179.90     15.70 o 
  10   2   4      147.07      134.17     19.61 o 
  11   2   4       45.99       39.09     10.28 o 
 -12   3   4      206.55      174.97     17.10 o 
 -11   3   4      245.80      240.78     14.38 o 
 -10   3   4       54.20       53.31      9.22 o 
  -9   3   4      590.78      601.05     18.26 o 
  -8   3   4      544.82      516.34     16.49 o 
  -7   3   4       36.73       32.16      3.25 o 
  -6   3   4      161.03      194.71      8.44 o 
  -5   3   4       78.19       72.95      4.02 o 
  -4   3   4      651.90      687.87     16.99 o 
  -3   3   4     1564.41     1623.35     26.90 o 
  -2   3   4       66.64       62.86      4.24 o 
  -1   3   4     4079.72     4072.75     57.26 o 
   0   3   4      490.78      477.35      9.25 o 
   1   3   4      689.63      733.58     12.56 o 
   2   3   4       11.88       10.68      2.21 o 
   3   3   4     2004.21     2097.59     30.14 o 
   4   3   4      837.07      857.60     28.47 o 
   5   3   4       30.15       33.56      6.85 o 
   6   3   4       78.52       62.33      8.84 o 
   7   3   4     1053.12     1043.79     38.95 o 
   8   3   4      472.06      427.61     22.60 o 
   9   3   4       58.81       60.88     10.77 o 
  10   3   4       40.82       47.07     12.59 o 
  11   3   4        0.78        2.13      8.18 o 
 -12   4   4       64.71       66.89     22.92 o 
 -11   4   4       46.49       54.17     11.04 o 
 -10   4   4     2774.18     2706.02     53.69 o 
  -9   4   4      425.67      441.73     17.50 o 
  -8   4   4      104.90      101.76      6.54 o 
  -7   4   4        1.37        3.98      2.22 o 
  -6   4   4      803.86      741.65     27.44 o 
  -5   4   4       37.88       90.65      8.15 o 
  -4   4   4     3819.92     4072.05     81.51 o 
  -3   4   4     2613.39     2522.57     41.57 o 
  -2   4   4     2569.27     2780.06     44.50 o 
  -1   4   4      583.04      621.58     12.02 o 
   0   4   4     3032.45     3297.40     73.04 o 
   1   4   4     8052.87     8441.90    100.83 o 
   2   4   4        0.00       -0.49      2.09 o 
   3   4   4        4.97        6.29      2.72 o 
   4   4   4        1.90       -1.59      3.03 o 
   5   4   4     1729.33     1585.94     43.90 o 
   6   4   4     3540.12     3457.54     82.74 o 
   7   4   4      140.40      137.73     13.77 o 
   8   4   4        0.47        3.53      5.99 o 
   9   4   4      261.06      244.44     21.22 o 
  10   4   4       24.14       30.74      9.93 o 
 -12   5   4      180.64      156.91     20.84 o 
 -11   5   4      321.98      344.66     28.73 o 
 -10   5   4      175.41      155.16     17.74 o 
  -9   5   4      479.69      428.54     11.61 o 
  -8   5   4       49.90       59.44      4.50 o 
  -7   5   4        4.36        3.35      2.64 o 
  -6   5   4      341.34      314.58     11.15 o 
  -5   5   4     2631.38     2813.76     53.01 o 
  -4   5   4     6051.73     6490.38    106.41 o 
  -3   5   4     1133.23     1196.67     27.20 o 
  -2   5   4      750.82      813.58     16.97 o 
  -1   5   4       22.35       45.08      3.46 o 
   0   5   4      443.89      496.29     13.95 o 
   1   5   4     1868.01     1947.28     30.68 o 
   2   5   4      828.79      800.21     17.58 o 
   3   5   4     1620.55     1666.57     36.44 o 
   4   5   4      838.67      879.53     22.62 o 
   5   5   4        0.50        2.36      4.23 o 
   6   5   4      256.10      239.83     17.57 o 
   7   5   4        2.88        9.05      6.76 o 
   8   5   4       72.69       64.65     10.65 o 
   9   5   4       16.91       11.90     11.47 o 
  10   5   4        8.24       13.90     10.71 o 
 -12   6   4       82.70       86.35     25.15 o 
 -11   6   4       11.61       34.85     12.30 o 
 -10   6   4      270.83      254.21     20.25 o 
  -9   6   4        7.42        4.74      4.59 o 
  -8   6   4      178.92      180.29      9.86 o 
  -7   6   4       11.90        6.53      3.51 o 
  -6   6   4      363.54      391.82     13.25 o 
  -5   6   4      172.23      178.10      9.12 o 
  -4   6   4      269.85      285.94      8.77 o 
  -3   6   4        5.54        8.19      2.57 o 
  -2   6   4      332.04      336.01      8.36 o 
  -1   6   4     1812.73     1712.12     35.32 o 
   0   6   4      508.24      494.92     11.87 o 
   1   6   4       20.78       21.37      3.07 o 
   2   6   4      120.85      100.20     11.98 o 
   3   6   4       62.86       57.09     15.49 o 
   4   6   4     1064.69     1093.07     42.79 o 
   5   6   4      101.33       96.34      7.99 o 
   6   6   4       31.71       30.92     10.30 o 
   7   6   4        9.76        5.71      8.00 o 
   8   6   4        2.88       -7.29      7.29 o 
   9   6   4       61.09       41.74     12.80 o 
  10   6   4       34.29       35.50     16.54 o 
 -13   7   4       44.11       49.34     22.85 o 
 -12   7   4       22.86        7.91     18.93 o 
 -11   7   4       15.84       15.97     10.40 o 
 -10   7   4      265.03      216.17     36.56 o 
  -9   7   4       33.78       13.51      5.11 o 
  -8   7   4      312.15      251.10     17.68 o 
  -7   7   4      352.50      347.79     20.49 o 
  -6   7   4      257.13      282.49     31.37 o 
  -5   7   4      117.97       98.71      6.44 o 
  -4   7   4      735.99      706.83     13.69 o 
  -3   7   4     1430.72     1354.56     25.54 o 
  -2   7   4       25.73       26.06      2.87 o 
  -1   7   4      166.19      175.48      7.15 o 
   0   7   4     3449.85     3579.25     49.70 o 
   1   7   4      893.08      900.14     18.43 o 
   2   7   4       15.68       14.52      4.18 o 
   3   7   4      222.70      201.16     11.04 o 
   4   7   4     1961.62     1995.43     48.79 o 
   5   7   4      845.82      899.78     26.52 o 
   6   7   4        1.45        3.10      7.88 o 
   7   7   4      184.10      185.66     20.62 o 
   8   7   4      420.46      383.61     30.47 o 
   9   7   4      185.83      249.77     25.26 o 
 -13   8   4      167.84      156.46     35.64 o 
 -12   8   4      343.04      306.37     44.98 o 
 -11   8   4      110.01      125.45     12.03 o 
 -10   8   4       53.67       43.19     14.57 o 
  -9   8   4       37.06       24.69      7.07 o 
  -8   8   4     1547.51     1427.84     38.54 o 
  -7   8   4     1670.89     1692.14     93.54 o 
  -6   8   4      236.76      203.36     18.24 o 
  -5   8   4      831.67      753.76     25.90 o 
  -4   8   4     1774.92     1778.23     32.99 o 
  -3   8   4       25.28       34.63      4.12 o 
  -2   8   4      723.54      709.87     18.34 o 
  -1   8   4       49.27       41.98      6.07 o 
   0   8   4      234.23      234.10      9.85 o 
   1   8   4      651.06      605.71     16.40 o 
   2   8   4     1326.17     1289.92     27.14 o 
   3   8   4        7.33        7.12      5.38 o 
   4   8   4       47.32       48.18     10.78 o 
   5   8   4      237.89      256.94     13.98 o 
   6   8   4        9.06       15.66      9.77 o 
   7   8   4      211.13      181.73     21.18 o 
   8   8   4       36.68       39.86     13.39 o 
   9   8   4       55.34       81.59     14.95 o 
 -13   9   4       35.09       32.70     23.20 o 
 -12   9   4        5.05        8.11      6.42 o 
 -11   9   4        7.26       16.84      7.36 o 
 -10   9   4       44.34       37.04      8.83 o 
  -9   9   4      833.40      783.28     39.58 o 
  -8   9   4       10.88       11.47      8.31 o 
  -7   9   4      215.25      205.27     13.76 o 
  -6   9   4      446.67      420.82     23.22 o 
  -5   9   4     1858.03     1894.88     37.30 o 
  -4   9   4      487.71      484.33     16.27 o 
  -3   9   4      159.53      170.83      8.08 o 
  -2   9   4     2064.75     2065.22     32.08 o 
  -1   9   4      231.13      237.19     10.21 o 
   0   9   4      137.33      139.14      6.84 o 
   1   9   4      443.74      457.49     24.65 o 
   2   9   4       11.01       12.03      5.01 o 
   3   9   4       92.30      114.54     11.22 o 
   4   9   4      265.42      275.12     16.99 o 
   5   9   4      508.46      521.92     20.61 o 
   6   9   4      275.60      290.61     26.38 o 
   7   9   4       90.39       81.51     16.42 o 
   8   9   4      117.63       80.34     14.52 o 
 -13  10   4      240.56      299.20     47.02 o 
 -12  10   4        4.55       -0.76      6.91 o 
 -11  10   4       42.20       50.22     15.88 o 
 -10  10   4        5.69       -3.00      9.38 o 
  -9  10   4        0.49        0.43      7.35 o 
  -8  10   4       24.03       17.57     18.24 o 
  -7  10   4      479.06      542.08     51.25 o 
  -6  10   4      429.84      444.94     13.60 o 
  -5  10   4      363.61      409.55     13.00 o 
  -4  10   4     2763.86     2705.84     47.96 o 
  -3  10   4       92.97      110.85      7.53 o 
  -2  10   4       25.04       24.13      4.59 o 
  -1  10   4       38.95       39.69      4.85 o 
   0  10   4      227.28      213.93     10.42 o 
   1  10   4       65.74       67.55      6.37 o 
   2  10   4        4.41        7.60      4.55 o 
   3  10   4      131.06      127.39     17.62 o 
   4  10   4      164.28      138.52     11.53 o 
   5  10   4      547.96      525.35     20.05 o 
   6  10   4      535.74      607.48     32.10 o 
   7  10   4        9.14        4.72     10.83 o 
   8  10   4       29.44       27.19     11.84 o 
 -13  11   4      124.53      127.66     13.73 o 
 -12  11   4      163.25      183.84     27.83 o 
 -11  11   4       56.70       39.58     10.35 o 
 -10  11   4       34.69       28.86      9.32 o 
  -9  11   4        0.03       -5.63      5.63 o 
  -8  11   4     1113.72     1088.13     53.61 o 
  -7  11   4     1504.29     1538.63     53.87 o 
  -6  11   4     1012.15     1004.33     29.92 o 
  -5  11   4     2571.86     2511.41     45.63 o 
  -4  11   4       22.25       16.34      4.80 o 
  -3  11   4        6.99        3.08      3.76 o 
  -2  11   4       37.48       40.14      5.39 o 
  -1  11   4        2.94        6.36      4.69 o 
   0  11   4        8.90       20.48      6.60 o 
   1  11   4        4.53        1.53      3.70 o 
   2  11   4      554.55      537.83     24.41 o 
   3  11   4       54.91       41.68      8.32 o 
   4  11   4       65.85       87.73      9.86 o 
   5  11   4       19.64       11.95      6.27 o 
   6  11   4      100.96      112.93     18.72 o 
   7  11   4       18.52       15.06     10.38 o 
 -12  12   4        1.27        6.50     11.68 o 
 -11  12   4        0.01       -3.22      7.64 o 
 -10  12   4        0.28        2.56      8.24 o 
  -9  12   4      199.83      193.45     23.43 o 
  -8  12   4        7.22       11.58      8.31 o 
  -7  12   4      237.20      261.58     34.85 o 
  -6  12   4      588.18      576.71     17.78 o 
  -5  12   4        0.86        0.48      4.88 o 
  -4  12   4      158.17      110.92      8.70 o 
  -3  12   4      174.21      143.87     12.58 o 
  -2  12   4       59.39       40.23      5.75 o 
  -1  12   4        1.38        3.51      4.57 o 
   0  12   4       27.55       32.58      7.03 o 
   1  12   4       75.56       78.09      8.39 o 
   2  12   4        8.53        9.45      5.84 o 
   3  12   4       16.99       17.63      6.78 o 
   4  12   4      265.84      314.82     18.07 o 
   5  12   4        3.28        0.28      5.86 o 
   6  12   4       13.79       14.50     10.91 o 
 -12  13   4       34.40       60.49     13.29 o 
 -11  13   4        0.59       18.34     16.69 o 
 -10  13   4       42.19       46.62     12.24 o 
  -9  13   4       73.21       57.63     12.94 o 
  -8  13   4        3.34        0.00     12.75 o 
  -7  13   4      140.67      106.35     21.44 o 
  -6  13   4       11.42        3.95      5.06 o 
  -5  13   4        1.19       -4.24      4.66 o 
  -4  13   4      258.39      272.34     15.21 o 
  -3  13   4      368.38      356.30     15.63 o 
  -2  13   4        2.30        5.75      5.12 o 
  -1  13   4       18.77       15.30      6.57 o 
   0  13   4       19.60       14.13      7.65 o 
   1  13   4       52.75       61.93     14.24 o 
   2  13   4      211.59      214.02     46.26 o 
   3  13   4       82.79       78.24     11.44 o 
   4  13   4      124.01      117.89     12.53 o 
   5  13   4      109.74      113.07     11.46 o 
   6  13   4        7.91        4.83     10.17 o 
 -12  14   4       83.42      105.88     34.74 o 
 -11  14   4        0.68       -6.53     11.71 o 
 -10  14   4       82.19      128.47     31.23 o 
  -9  14   4      509.59      496.75     31.12 o 
  -8  14   4      104.41      139.40     30.48 o 
  -7  14   4       16.08       24.32     10.33 o 
  -6  14   4       81.38       86.08      8.73 o 
  -5  14   4       10.16        5.56      5.39 o 
  -4  14   4       23.30       21.08      6.92 o 
  -3  14   4       93.25      107.44      9.73 o 
  -2  14   4        0.96       -4.70      4.70 o 
  -1  14   4      159.03      174.16     13.53 o 
   0  14   4      302.78      294.09     21.21 o 
   1  14   4       77.17      110.26     13.43 o 
   2  14   4      910.99      901.38     39.83 o 
   3  14   4      174.37      181.50     40.92 o 
   4  14   4        5.16       -3.28      6.96 o 
   5  14   4       60.08       69.77     11.00 o 
 -11  15   4      159.50      170.95     20.73 o 
 -10  15   4      357.12      407.22     68.89 o 
  -9  15   4       62.85       76.82     32.77 o 
  -8  15   4       30.09       32.19     12.55 o 
  -7  15   4       16.94       11.81      5.49 o 
  -6  15   4      187.26      227.87     14.02 o 
  -5  15   4      119.46      121.19     15.86 o 
  -4  15   4       44.23       31.33      8.98 o 
  -3  15   4       97.87      126.24     13.42 o 
  -2  15   4      605.77      591.05     22.66 o 
  -1  15   4       61.86       65.32     14.72 o 
   0  15   4      345.49      336.20     19.33 o 
   1  15   4       43.47       62.28     13.91 o 
   2  15   4       82.05       74.21     18.17 o 
   3  15   4        0.10       -0.99      9.35 o 
   4  15   4       57.68       70.95     14.07 o 
 -10  16   4       46.16       29.85     12.66 o 
  -9  16   4        2.84        0.21      9.59 o 
  -8  16   4        0.02        0.79      9.84 o 
  -7  16   4       55.68       29.27      8.52 o 
  -6  16   4       38.20       44.31      8.00 o 
  -5  16   4      275.46      307.25     20.31 o 
  -4  16   4       85.61       91.71     12.28 o 
  -3  16   4        9.67       13.66     14.08 o 
  -2  16   4      169.28      173.67     16.45 o 
  -1  16   4       12.22        7.53      8.24 o 
   0  16   4       20.73       12.09      7.64 o 
   1  16   4       72.67       50.27     14.23 o 
   2  16   4      245.35      303.61     27.25 o 
   3  16   4       22.92       31.66     12.64 o 
  -9  17   4       94.97       81.50     17.08 o 
  -8  17   4       10.55        2.03     10.51 o 
  -7  17   4      296.57      311.93     16.42 o 
  -6  17   4        8.02        4.43      7.79 o 
  -5  17   4       65.64       60.81      9.80 o 
  -4  17   4       52.20       41.14     10.64 o 
  -3  17   4        1.57        4.07      9.83 o 
  -2  17   4        1.83       15.04      9.11 o 
  -1  17   4      135.10      138.35     15.76 o 
   0  17   4        1.44       -0.72      8.26 o 
   1  17   4      271.29      249.34     25.20 o 
  -8  18   4      243.71      203.81     74.06 o 
  -7  18   4       54.29       57.52      8.66 o 
  -6  18   4       12.44       18.82      8.14 o 
  -5  18   4      142.33      155.08     16.02 o 
  -4  18   4        2.39       -8.13      9.79 o 
  -3  18   4       97.30       69.68     16.47 o 
  -2  18   4      318.19      387.13     31.73 o 
  -1  18   4        0.31        5.67     10.03 o 
   0  18   4      102.62       75.94     15.81 o 
  -5  19   4        0.03       -9.39      9.39 o 
  -4  19   4       13.64        7.94     11.84 o 
  -3  19   4      145.55      207.96     30.32 o 
   1 -21   5       88.40      114.11     13.51 o 
   2 -21   5       50.82       54.55     13.53 o 
   3 -21   5        2.06       12.82      9.98 o 
   4 -21   5       83.85       85.53     14.05 o 
  -2 -20   5      237.66      269.97     22.73 o 
  -1 -20   5       27.47       16.00     11.01 o 
   0 -20   5       12.79       -0.23      7.36 o 
   1 -20   5        0.74        3.17      7.33 o 
   2 -20   5       82.92       84.12     33.04 o 
   3 -20   5       10.19       10.95      9.37 o 
   4 -20   5        0.30       -0.80      8.34 o 
   5 -20   5        0.40       -8.52      8.52 o 
   6 -20   5      159.78      160.75     13.92 o 
  -3 -19   5      349.17      403.10     34.30 o 
  -2 -19   5       76.40       77.71     13.86 o 
  -1 -19   5        0.56        4.99      8.24 o 
   0 -19   5       34.94       58.81     10.41 o 
   1 -19   5       84.92       95.60     11.91 o 
   2 -19   5      287.74      253.04     20.79 o 
   3 -19   5       26.50       35.84     10.51 o 
   4 -19   5      115.23      140.22     17.88 o 
   5 -19   5       21.24        9.70      7.79 o 
   6 -19   5        5.44        9.99      7.58 o 
   7 -19   5       49.05       47.37     12.89 o 
   8 -19   5       21.00       -1.13     14.44 o 
  -5 -18   5        1.29       -6.33     19.23 o 
  -4 -18   5       53.84       83.52     13.56 o 
  -3 -18   5       17.44       16.17      9.02 o 
  -2 -18   5       74.39       78.14     12.93 o 
  -1 -18   5       35.79       35.79      8.95 o 
   0 -18   5      364.94      385.42     21.11 o 
   1 -18   5       66.57       57.20      9.60 o 
   2 -18   5        0.06       -1.47      7.44 o 
   3 -18   5       52.35       39.15     10.32 o 
   4 -18   5        0.94        1.28      6.26 o 
   5 -18   5      104.66      123.76     12.25 o 
   6 -18   5       39.49       45.51      8.23 o 
   7 -18   5        8.84        0.79      9.96 o 
   8 -18   5       29.41       36.18     11.95 o 
  -6 -17   5        9.12        6.48      6.04 o 
  -5 -17   5      141.89      183.30     14.52 o 
  -4 -17   5        0.64        0.10      6.08 o 
  -3 -17   5      134.71      147.69     13.94 o 
  -2 -17   5       76.36       78.66     10.70 o 
  -1 -17   5       32.17       33.16      8.07 o 
   0 -17   5       88.54       75.93     10.17 o 
   1 -17   5        7.88        4.21      6.10 o 
   2 -17   5      106.33       96.50     13.14 o 
   3 -17   5      433.34      454.26     22.30 o 
   4 -17   5       21.33       19.10      7.15 o 
   5 -17   5      307.73      335.65     17.56 o 
   6 -17   5      103.83      112.48     11.64 o 
   7 -17   5       20.96       24.73      9.73 o 
   8 -17   5       13.99       29.36     10.73 o 
   9 -17   5       11.44        4.65      9.27 o 
  -7 -16   5      137.20      108.07     30.44 o 
  -6 -16   5        3.27        4.79      5.59 o 
  -5 -16   5        6.61       11.01      6.51 o 
  -4 -16   5       31.81       20.95      7.42 o 
  -3 -16   5        1.18        7.47      5.66 o 
  -2 -16   5       56.07       44.70      8.82 o 
  -1 -16   5       26.62       20.64      6.43 o 
   0 -16   5       25.80       29.81      6.93 o 
   1 -16   5       22.81       36.38      8.20 o 
   2 -16   5       56.75       50.79     10.34 o 
   3 -16   5       17.43       19.90      7.13 o 
   4 -16   5      227.31      183.27     13.53 o 
   5 -16   5      195.16      199.61     16.03 o 
   6 -16   5       74.06       82.13     11.17 o 
   7 -16   5      177.65      221.07     19.51 o 
   8 -16   5        2.81       -7.48      7.48 o 
   9 -16   5       58.84       42.18     11.34 o 
  10 -16   5       39.64       27.10     12.60 o 
  -7 -15   5       55.51       52.97     11.11 o 
  -6 -15   5       30.60       35.20      6.67 o 
  -5 -15   5      181.09      156.30     12.05 o 
  -4 -15   5        0.05        1.64      5.36 o 
  -3 -15   5        5.46        5.04      5.22 o 
  -2 -15   5      194.47      199.09     12.85 o 
  -1 -15   5       13.11        1.88      5.12 o 
   0 -15   5        0.24       -2.13      4.81 o 
   1 -15   5      116.97      129.30     10.06 o 
   2 -15   5      554.40      475.16     17.04 o 
   3 -15   5       81.41       91.07      9.94 o 
   4 -15   5        2.71       -4.82      4.82 o 
   5 -15   5      606.88      634.29     21.43 o 
   6 -15   5       10.84        1.07      4.68 o 
   7 -15   5      703.72      677.60     29.11 o 
   8 -15   5       16.98       19.44      9.31 o 
   9 -15   5        0.04        9.96     12.75 o 
  10 -15   5      126.57      118.76     20.17 o 
  -8 -14   5      161.91      184.17     33.47 o 
  -7 -14   5      225.50      244.22     18.79 o 
  -6 -14   5      139.35      146.02     14.39 o 
  -5 -14   5       95.62      103.36      9.53 o 
  -4 -14   5       16.65        6.61      9.46 o 
  -3 -14   5       51.44       59.59      7.65 o 
  -2 -14   5      304.67      290.67     14.88 o 
  -1 -14   5      574.11      591.34     17.00 o 
   0 -14   5       22.68       22.42      5.82 o 
   1 -14   5       94.14       97.38      7.86 o 
   2 -14   5      869.54      909.18     27.30 o 
   3 -14   5      510.05      494.92     16.99 o 
   4 -14   5        1.09       -4.57      4.57 o 
   5 -14   5       61.64       53.26      8.47 o 
   6 -14   5      166.01      163.99     10.06 o 
   7 -14   5       44.89       34.50      9.37 o 
   8 -14   5        9.52       18.66      8.37 o 
   9 -14   5      171.58      157.01     18.46 o 
  10 -14   5      112.75      110.52     25.62 o 
  11 -14   5        9.44       21.50     11.03 o 
  -9 -13   5       36.04       51.60     12.80 o 
  -8 -13   5      254.18      248.51     21.67 o 
  -7 -13   5       76.20       79.65     12.22 o 
  -6 -13   5       55.81       56.03      7.61 o 
  -5 -13   5      289.61      311.03     19.03 o 
  -4 -13   5      149.43      147.88     10.56 o 
  -3 -13   5      227.86      222.62     12.78 o 
  -2 -13   5      157.05      177.03     10.13 o 
  -1 -13   5      761.32      736.04     18.66 o 
   0 -13   5     2606.44     2608.34     44.69 o 
   1 -13   5     1456.26     1476.84     28.92 o 
   2 -13   5      530.62      518.86     16.07 o 
   3 -13   5      608.96      608.74     18.29 o 
   4 -13   5        0.06       -6.08      6.08 o 
   5 -13   5       15.85       15.75      5.40 o 
   6 -13   5       97.53      117.72      7.46 o 
   7 -13   5       24.94       20.76     13.56 o 
   8 -13   5       50.01       24.75      8.90 o 
   9 -13   5      127.66      134.30     17.66 o 
  10 -13   5      112.41      152.61     17.89 o 
  11 -13   5       61.77       70.25     26.35 o 
  -9 -12   5       28.67       32.89     11.10 o 
  -8 -12   5       44.44       28.63      8.47 o 
  -7 -12   5      284.26      296.89     18.98 o 
  -6 -12   5        4.17        4.45      4.00 o 
  -5 -12   5      230.45      215.75     11.91 o 
  -4 -12   5      811.37      809.65     21.86 o 
  -3 -12   5     1026.03     1009.95     25.11 o 
  -2 -12   5      281.85      273.40     11.97 o 
  -1 -12   5     4195.66     4256.85     66.41 o 
   0 -12   5       21.43       21.83      4.56 o 
   1 -12   5       82.87       79.56      6.72 o 
   2 -12   5      173.15      180.18      9.80 o 
   3 -12   5        0.10        1.58      4.04 o 
   4 -12   5       14.05       23.38      6.92 o 
   5 -12   5        9.15        9.40      4.93 o 
   6 -12   5      800.67      857.85     46.34 o 
   7 -12   5     1104.15     1127.22     36.18 o 
   8 -12   5      227.50      210.76     16.64 o 
   9 -12   5      441.28      489.81     28.36 o 
  10 -12   5        7.62       11.58      8.68 o 
  11 -12   5        0.04       -0.70      8.41 o 
 -10 -11   5        1.41       11.26      9.52 o 
  -9 -11   5        5.85       12.83      8.92 o 
  -8 -11   5       60.66       53.23     12.79 o 
  -7 -11   5      181.73      180.74     14.68 o 
  -6 -11   5      241.52      218.86     15.58 o 
  -5 -11   5      179.37      172.75     12.49 o 
  -4 -11   5      115.41      108.21      8.46 o 
  -3 -11   5     1446.15     1401.74     37.25 o 
  -2 -11   5      407.78      384.52     14.54 o 
  -1 -11   5      276.45      284.70     12.10 o 
   0 -11   5      445.09      453.24     14.54 o 
   1 -11   5      128.92      146.27      9.31 o 
   2 -11   5      434.04      477.69     13.29 o 
   3 -11   5       43.61       33.36      4.71 o 
   4 -11   5        0.08        0.27      3.98 o 
   5 -11   5        5.32       16.46      5.35 o 
   6 -11   5       10.27        7.36      6.10 o 
   7 -11   5       99.43      106.23     17.60 o 
   8 -11   5      401.29      388.68     20.69 o 
   9 -11   5       54.77       38.25     10.15 o 
  10 -11   5       13.35        9.28      8.92 o 
  11 -11   5        3.15        4.76      8.60 o 
 -10 -10   5       69.82       53.09     11.87 o 
  -9 -10   5       16.11       24.70     15.81 o 
  -8 -10   5      280.76      276.50     17.76 o 
  -7 -10   5       58.20       31.73      8.40 o 
  -6 -10   5       16.18       10.19      7.35 o 
  -5 -10   5      257.40      255.68     11.44 o 
  -4 -10   5      700.65      761.93     35.53 o 
  -3 -10   5       83.09       80.53      6.32 o 
  -2 -10   5      142.34      134.55     11.60 o 
  -1 -10   5       10.23        5.82      3.33 o 
   0 -10   5      164.82      145.76      8.10 o 
   1 -10   5       25.05       33.28      4.31 o 
   2 -10   5     2480.16     2526.55     39.70 o 
   3 -10   5      300.67      309.26     12.13 o 
   4 -10   5      285.96      311.63     12.75 o 
   5 -10   5      269.82      282.16      9.68 o 
   6 -10   5       16.71       14.32      5.99 o 
   7 -10   5      230.83      226.55     15.83 o 
   8 -10   5       30.05       27.37      8.79 o 
   9 -10   5        1.93       16.17     13.29 o 
  10 -10   5      113.01      137.42     22.41 o 
  11 -10   5       76.57       80.42     13.48 o 
  12 -10   5       41.57       53.63     12.16 o 
 -11  -9   5        1.60       -6.31      7.69 o 
 -10  -9   5      104.38       96.32     13.49 o 
  -9  -9   5        6.96        4.87      6.27 o 
  -8  -9   5      140.38      138.82     12.29 o 
  -7  -9   5       10.93       12.04      5.84 o 
  -6  -9   5      443.85      402.84     18.65 o 
  -5  -9   5      175.65      143.51      9.98 o 
  -4  -9   5       15.71       14.17      5.37 o 
  -3  -9   5       20.82       13.01      4.78 o 
  -2  -9   5     4253.27     4358.43     60.44 o 
  -1  -9   5     2472.96     2479.25     39.60 o 
   0  -9   5      441.90      380.59      9.95 o 
   1  -9   5     1177.57     1218.74     29.22 o 
   2  -9   5     1601.34     1614.04     25.92 o 
   3  -9   5      603.06      601.10     23.80 o 
   4  -9   5        4.00        2.38      4.02 o 
   5  -9   5       37.08       42.80      5.09 o 
   6  -9   5      362.41      398.21     19.82 o 
   7  -9   5       47.76       36.93      7.52 o 
   8  -9   5       74.42       70.71     25.16 o 
   9  -9   5      404.79      418.62     24.54 o 
  10  -9   5       34.61       27.56      9.38 o 
  11  -9   5       49.83       59.60     11.36 o 
  12  -9   5       15.47       26.02      9.68 o 
 -11  -8   5       77.13       86.77     13.13 o 
 -10  -8   5      359.15      400.31     23.10 o 
  -9  -8   5        4.89        8.04      6.02 o 
  -8  -8   5        3.11        3.96      5.13 o 
  -7  -8   5      112.07       98.93      9.93 o 
  -6  -8   5     1093.29     1023.52     34.94 o 
  -5  -8   5     1141.52     1105.38     23.69 o 
  -4  -8   5      121.89      118.35      7.49 o 
  -3  -8   5      863.23      855.17     23.90 o 
  -2  -8   5     2012.46     1984.10     30.33 o 
  -1  -8   5      925.82      915.26     17.77 o 
   0  -8   5     1698.11     1746.70     27.14 o 
   1  -8   5       27.17       33.20      3.44 o 
   2  -8   5      509.45      630.59     13.63 o 
   3  -8   5      310.50      306.04     12.04 o 
   4  -8   5      129.67      127.73      6.54 o 
   5  -8   5       84.22       95.63      9.45 o 
   6  -8   5       87.43       84.12      9.09 o 
   7  -8   5       44.29       53.74      7.94 o 
   8  -8   5      156.51      142.43     24.79 o 
   9  -8   5       42.84       41.95     15.34 o 
  10  -8   5       16.35       13.00      8.23 o 
  11  -8   5       38.60       45.74     15.18 o 
  12  -8   5        3.20       13.18      8.20 o 
 -12  -7   5       32.59       32.49      9.49 o 
 -11  -7   5       32.00       35.08      9.06 o 
 -10  -7   5       35.25       17.85     12.22 o 
  -9  -7   5       90.97      101.61     15.74 o 
  -8  -7   5      390.51      357.67     28.05 o 
  -7  -7   5      727.26      674.14     21.91 o 
  -6  -7   5      207.93      212.44     12.94 o 
  -5  -7   5       34.83       27.68      4.32 o 
  -4  -7   5      380.08      368.12      9.04 o 
  -3  -7   5       38.88       27.23      4.23 o 
  -2  -7   5      466.48      492.05     11.44 o 
  -1  -7   5       12.69       15.93      3.32 o 
   0  -7   5      362.35      392.40      9.19 o 
   1  -7   5      402.06      469.42     10.28 o 
   2  -7   5      757.12      761.79     22.14 o 
   3  -7   5       45.97       54.36      4.53 o 
   4  -7   5     1290.21     1314.66     23.99 o 
   5  -7   5      170.98      188.35     14.02 o 
   6  -7   5        3.96        0.94      5.78 o 
   7  -7   5       62.28       63.20     10.00 o 
   8  -7   5     1077.61     1151.71     41.44 o 
   9  -7   5      214.04      244.10     26.84 o 
  10  -7   5       76.84       72.89     11.46 o 
  11  -7   5       19.11       18.12      9.13 o 
  12  -7   5       20.89       10.97      8.79 o 
 -12  -6   5       59.61       55.81     10.60 o 
 -11  -6   5       49.08       57.18     10.63 o 
 -10  -6   5       53.15       69.74     10.73 o 
  -9  -6   5        1.00       -1.95      4.77 o 
  -8  -6   5     1418.24     1251.58     51.74 o 
  -7  -6   5       63.54       56.78      7.08 o 
  -6  -6   5      905.19      806.03     58.52 o 
  -5  -6   5      112.91      103.08      9.20 o 
  -4  -6   5      141.18      160.36      6.12 o 
  -3  -6   5        8.81       28.38      3.83 o 
  -2  -6   5     2859.11     2649.99     44.01 o 
  -1  -6   5      160.87      186.26      6.40 o 
   0  -6   5      205.36      189.19      6.86 o 
   1  -6   5      535.43      491.31     10.21 o 
   2  -6   5     6370.78     6375.36     97.24 o 
   3  -6   5      704.18      757.29     15.03 o 
   4  -6   5      867.02      898.43     25.57 o 
   5  -6   5       57.62       52.75      6.61 o 
   6  -6   5      769.35      730.86     30.42 o 
   7  -6   5       37.34       40.75      8.17 o 
   8  -6   5      484.49      553.76     25.86 o 
   9  -6   5      106.87      104.65     13.15 o 
  10  -6   5       54.94       67.23     11.22 o 
  11  -6   5      226.77      236.31     19.20 o 
  12  -6   5      191.32      170.01     12.21 o 
 -12  -5   5        0.71        3.91      6.54 o 
 -11  -5   5      112.02      114.94     12.20 o 
 -10  -5   5      128.43      131.13     11.10 o 
  -9  -5   5      447.69      438.98     34.97 o 
  -8  -5   5        0.02       -1.27      3.99 o 
  -7  -5   5        9.22       13.00      4.37 o 
  -6  -5   5      594.82      546.37     21.66 o 
  -5  -5   5      285.51      281.13     10.33 o 
  -4  -5   5     1885.41     1820.64     41.93 o 
  -3  -5   5     4721.36     5027.41     84.95 o 
  -2  -5   5      433.91      458.59     11.86 o 
  -1  -5   5       99.71      135.16      5.53 o 
   0  -5   5     1936.69     2047.71     31.14 o 
   1  -5   5       35.37       33.87      2.91 o 
   2  -5   5       42.28       46.64      5.08 o 
   3  -5   5     1320.15     1364.37     26.13 o 
   4  -5   5     2574.35     2541.10     52.16 o 
   5  -5   5     1743.71     1117.94     48.15 o 
   6  -5   5      675.72      621.43     26.30 o 
   7  -5   5      740.12      733.93     29.26 o 
   8  -5   5      526.37      488.94     24.17 o 
   9  -5   5       32.78       44.39      9.19 o 
  10  -5   5       20.58       -0.75      9.18 o 
  11  -5   5        0.29        4.88      8.62 o 
  12  -5   5       70.75       88.85     11.66 o 
 -13  -4   5       88.71       90.42     20.29 o 
 -12  -4   5       65.33       76.39      9.22 o 
 -11  -4   5      143.47      113.21     10.80 o 
 -10  -4   5      110.56      108.30      9.64 o 
  -9  -4   5      524.40      534.47     18.42 o 
  -8  -4   5       42.28       45.41      6.33 o 
  -7  -4   5      132.55      131.32      9.21 o 
  -6  -4   5      253.09      213.35     12.81 o 
  -5  -4   5     1944.68     1961.85     40.89 o 
  -4  -4   5      587.56      616.31     14.39 o 
  -3  -4   5       66.23       56.05      3.67 o 
  -2  -4   5     2155.62     2102.96     38.15 o 
  -1  -4   5      391.00      377.39     13.65 o 
   0  -4   5      199.87      202.80      7.68 o 
   1  -4   5      530.55      546.10     10.75 o 
   2  -4   5      137.64      144.08      6.93 o 
   3  -4   5     2583.08     2766.33     44.01 o 
   4  -4   5      104.33       71.96      6.47 o 
   5  -4   5      120.25      118.96     13.11 o 
   7  -4   5     1150.65     1200.57     46.07 o 
   8  -4   5       18.54       21.97      7.79 o 
   9  -4   5      632.83      701.64     59.60 o 
  10  -4   5       59.84       38.09      9.56 o 
  11  -4   5       21.43       19.13      7.27 o 
  12  -4   5       21.16       19.92      8.40 o 
 -13  -3   5      167.96      159.43     25.07 o 
 -12  -3   5       84.61       69.39     17.77 o 
 -11  -3   5        2.26        3.62      6.31 o 
 -10  -3   5        4.22        3.79      6.79 o 
  -9  -3   5     2780.13     2615.98     55.24 o 
  -8  -3   5       23.09       14.01      3.57 o 
  -7  -3   5      716.23      727.56     19.95 o 
  -6  -3   5      995.51     1036.97     26.27 o 
  -5  -3   5      232.09      264.98     10.17 o 
  -4  -3   5     2040.25     2115.49     41.94 o 
  -3  -3   5     2187.07     2070.51     55.51 o 
  -2  -3   5     1432.14     1379.24     29.77 o 
  -1  -3   5     2606.09     2562.98     36.99 o 
   0  -3   5       94.56      107.31      5.13 o 
   1  -3   5      673.27      618.90     12.63 o 
   2  -3   5     2621.26     2572.85     46.80 o 
   3  -3   5      171.47      214.06     10.14 o 
   4  -3   5      662.34      616.62     31.27 o 
   5  -3   5      971.79      935.39     39.24 o 
   7  -3   5     1162.49     1094.75     49.30 o 
   8  -3   5      234.38      213.52     17.53 o 
   9  -3   5      288.70      257.71     19.99 o 
  10  -3   5       38.17       35.56      7.11 o 
  11  -3   5       10.29       11.74      7.49 o 
  12  -3   5      219.22      257.08     18.68 o 
 -13  -2   5       25.13       28.07     14.59 o 
 -12  -2   5       74.39       53.16     15.99 o 
 -11  -2   5      306.49      292.36     22.04 o 
 -10  -2   5        3.29        2.34      5.50 o 
  -9  -2   5      301.75      279.49      9.43 o 
  -8  -2   5     1216.72     1185.70     22.37 o 
  -7  -2   5     1338.92     1287.44     25.11 o 
  -6  -2   5      115.95       65.42      5.02 o 
  -5  -2   5     1804.74     1702.33     30.35 o 
  -4  -2   5      937.81      875.50     19.91 o 
  -3  -2   5      142.02      149.79      5.73 o 
  -2  -2   5      460.32      403.28      9.41 o 
  -1  -2   5    20730.74    20706.88    257.65 o 
   1  -2   5      986.81      966.46     15.86 o 
   2  -2   5     1016.68      986.76     20.24 o 
   3  -2   5     2992.41     2862.15     50.04 o 
   4  -2   5      686.14      651.82     24.58 o 
   7  -2   5       74.66       67.59     10.16 o 
   8  -2   5     1385.32     1411.13     77.99 o 
   9  -2   5        8.70        3.10      4.76 o 
  10  -2   5       28.24       20.57      7.72 o 
  11  -2   5       53.86       61.24     11.84 o 
 -13  -1   5       34.60       45.70     21.55 o 
 -12  -1   5       13.98       13.98     11.75 o 
 -11  -1   5        8.29       -0.15      5.69 o 
 -10  -1   5      118.40      122.80     11.39 o 
  -9  -1   5      218.60      205.13     13.64 o 
  -8  -1   5     1829.84     1801.16     54.93 o 
  -7  -1   5        9.32       10.22      2.91 o 
  -6  -1   5     1715.40     1816.76     33.44 o 
  -5  -1   5      151.63      165.83      7.10 o 
  -4  -1   5      137.04       97.32      6.28 o 
  -3  -1   5      430.26      449.01     10.29 o 
  -2  -1   5      193.25      191.85      6.62 o 
  -1  -1   5     4089.83     4054.08     52.77 o 
   0  -1   5      347.79      310.29     10.34 o 
   1  -1   5     3703.01     3774.04     58.01 o 
   2  -1   5     2298.46     2335.81     66.19 o 
   3  -1   5       26.90       10.94      2.68 o 
   4  -1   5       15.64        9.44      4.60 o 
   6  -1   5       11.36        2.13      5.56 o 
   7  -1   5       14.65       30.09      7.74 o 
   8  -1   5        4.59       -0.82      4.43 o 
   9  -1   5      157.20      152.91     14.12 o 
  10  -1   5        4.77        9.29      7.20 o 
  11  -1   5       48.18       59.28     10.70 o 
 -13   0   5       75.82       46.72     21.30 o 
 -12   0   5       42.47       35.99     10.14 o 
 -11   0   5       87.97       98.47      9.78 o 
 -10   0   5      212.60      189.43     13.71 o 
  -9   0   5      172.36      184.96     12.66 o 
  -8   0   5     3275.90     3190.00     55.89 o 
  -7   0   5      809.64      790.23     15.19 o 
  -6   0   5      606.09      603.08     13.97 o 
  -5   0   5        1.36        3.31      1.72 o 
  -4   0   5      345.80      367.91     11.35 o 
  -3   0   5      210.05      196.59      5.99 o 
  -2   0   5     1867.13     1913.66     31.46 o 
  -1   0   5     5460.69     5424.21     64.66 o 
   0   0   5      711.50      666.39     11.93 o 
   1   0   5     7493.42     7406.08    101.60 o 
   2   0   5     2359.98     2413.83     63.75 o 
   3   0   5      357.45      313.64      9.25 o 
   4   0   5     1149.13     1253.99     29.26 o 
   5   0   5      729.40      712.76     28.03 o 
   6   0   5       79.61       69.01     13.64 o 
   7   0   5      314.55      274.58     13.58 o 
   8   0   5       18.74       17.78      6.64 o 
   9   0   5       29.54       12.43      6.86 o 
  10   0   5        6.22       15.31      7.68 o 
  11   0   5      306.02      385.08     22.75 o 
 -13   1   5        0.02        5.02     15.74 o 
 -12   1   5       56.86       60.58      9.85 o 
 -11   1   5       64.19       87.33     13.52 o 
 -10   1   5      778.83      750.35     22.13 o 
  -9   1   5       39.38       35.89      6.49 o 
  -8   1   5     5785.12     5495.79    105.34 o 
  -7   1   5       87.84       76.49      4.11 o 
  -6   1   5     1608.95     1619.69     33.22 o 
  -5   1   5     5182.70     5498.20     78.99 o 
  -4   1   5      958.30      979.71     20.35 o 
  -3   1   5        6.11       10.44      2.39 o 
  -2   1   5       24.94       36.17      2.74 o 
  -1   1   5      468.47      450.29      8.95 o 
   0   1   5     4688.43     4776.70     61.87 o 
   1   1   5        3.16       -0.92      1.69 o 
   2   1   5     5420.28     5477.08    118.79 o 
   3   1   5     2298.56     2318.47     37.71 o 
   4   1   5      894.53      951.32     26.68 o 
   5   1   5      283.08      257.88     18.53 o 
   6   1   5      155.41      154.38     17.74 o 
   7   1   5       61.64       49.74      8.68 o 
   8   1   5       36.23       26.18      7.60 o 
   9   1   5        2.82        7.74      6.70 o 
  10   1   5      386.33      393.67     24.66 o 
  11   1   5       27.24       26.22     10.86 o 
 -12   2   5       38.56       43.81     10.62 o 
 -11   2   5      259.79      256.61     14.83 o 
 -10   2   5      681.09      630.95     19.78 o 
  -9   2   5     1617.52     1530.65     33.65 o 
  -8   2   5      179.67      174.89     10.12 o 
  -7   2   5      653.53      695.00     14.95 o 
  -6   2   5      880.00      856.16     18.22 o 
  -5   2   5     6941.38     7191.03    102.13 o 
  -4   2   5     3191.22     3517.29     62.46 o 
  -3   2   5      286.50      255.21      7.19 o 
  -2   2   5       36.63       22.92      3.19 o 
  -1   2   5        2.92        2.84      1.39 o 
   0   2   5      196.21      194.07      7.65 o 
   1   2   5      170.55      179.89      6.78 o 
   2   2   5     1130.37     1101.39     19.08 o 
   3   2   5     4151.19     4263.36     56.69 o 
   4   2   5      211.02      255.00     12.49 o 
   5   2   5      286.89      317.71     13.92 o 
   6   2   5      156.45      128.04     12.40 o 
   7   2   5      153.65      132.68     20.90 o 
   8   2   5       40.35       39.09     11.25 o 
   9   2   5        2.49        0.17      6.54 o 
  10   2   5       55.63       49.14     19.46 o 
  11   2   5       78.88       83.06     32.98 o 
 -12   3   5      154.90      131.78     36.41 o 
 -11   3   5      291.77      327.91     22.38 o 
 -10   3   5       38.36       27.95      6.05 o 
  -9   3   5       67.12       63.42      6.93 o 
  -8   3   5     2126.77     1992.91     31.64 o 
  -7   3   5      137.71      113.53      5.12 o 
  -6   3   5       15.40       19.25      3.45 o 
  -5   3   5      840.82      936.57     20.71 o 
  -4   3   5     4500.02     4898.00     67.94 o 
  -3   3   5     1021.16     1149.66     21.27 o 
  -2   3   5      149.95      191.32      7.31 o 
  -1   3   5       55.87       82.14      4.05 o 
   0   3   5      653.38      669.80     11.44 o 
   1   3   5     4234.82     4234.46     49.69 o 
   2   3   5      289.16      291.21      9.35 o 
   3   3   5     2385.95     2348.30     37.64 o 
   4   3   5       80.22       60.23      5.88 o 
   5   3   5       35.88       37.54      7.70 o 
   6   3   5      385.51      389.17     57.40 o 
   7   3   5      320.02      311.81     23.31 o 
   8   3   5       69.54       76.27     11.23 o 
   9   3   5        7.01        6.87      8.48 o 
  10   3   5      186.19      188.97     17.79 o 
 -12   4   5       70.44       82.40     25.18 o 
 -11   4   5       58.71       65.42     16.89 o 
 -10   4   5       34.61       53.95      9.70 o 
  -9   4   5      254.60      246.09      9.79 o 
  -8   4   5      185.73      184.33     10.30 o 
  -7   4   5       24.26       29.17      3.79 o 
  -6   4   5     2607.95     2681.08     42.02 o 
  -5   4   5     2236.08     2349.62     50.38 o 
  -4   4   5      108.07      111.63      3.84 o 
  -3   4   5     1434.85     1452.90     26.38 o 
  -2   4   5     1331.41     1205.07     24.90 o 
  -1   4   5      447.03      403.65      9.56 o 
   0   4   5      519.59      561.52     22.04 o 
   1   4   5      270.82      285.18      7.09 o 
   2   4   5     4646.52     4778.29     69.64 o 
   3   4   5       30.75       34.16      5.21 o 
   4   4   5      170.21      143.40      9.23 o 
   5   4   5      323.03      344.69     11.80 o 
   6   4   5        0.26       -2.15      5.17 o 
   7   4   5        2.95       -3.38      5.63 o 
   8   4   5       35.41       21.85      8.17 o 
   9   4   5      517.10      429.37     32.06 o 
  10   4   5      142.04      111.83     14.72 o 
 -13   5   5      106.50      101.19     20.57 o 
 -12   5   5      306.83      328.56     29.91 o 
 -11   5   5        7.05       13.28      9.19 o 
 -10   5   5      174.21      158.07     15.96 o 
  -9   5   5      241.69      269.23      9.40 o 
  -8   5   5      132.29      113.68      6.66 o 
  -7   5   5       54.98       65.24      5.43 o 
  -6   5   5        0.29        2.68      2.56 o 
  -5   5   5     1256.89     1341.34     26.90 o 
  -4   5   5      457.67      489.62     10.40 o 
  -3   5   5     1104.21     1093.08     20.76 o 
  -2   5   5     1798.65     1960.89     28.59 o 
  -1   5   5     1728.29     1731.58     39.56 o 
   0   5   5     4082.99     4237.75     61.64 o 
   1   5   5      436.25      424.56     13.55 o 
   2   5   5       87.06       79.18      6.31 o 
   3   5   5      764.40      775.33     26.09 o 
   4   5   5       31.01       27.92      5.46 o 
   5   5   5      169.10      147.08      8.85 o 
   6   5   5        0.04        2.36      5.93 o 
   7   5   5      110.06      116.70     13.47 o 
   8   5   5      175.00      231.42     23.31 o 
   9   5   5      116.97      127.02     15.64 o 
  10   5   5       92.79       95.69     16.88 o 
 -13   6   5        7.11       59.10     24.32 o 
 -12   6   5        5.23        2.08     10.59 o 
 -11   6   5        0.01       -6.02      8.60 o 
 -10   6   5        0.17       -5.13      5.13 o 
  -9   6   5     1131.63      924.09     28.43 o 
  -8   6   5        2.97        6.22      4.00 o 
  -7   6   5      158.39      134.54     11.10 o 
  -6   6   5        0.18        2.34      4.86 o 
  -5   6   5       75.60       91.80      8.42 o 
  -4   6   5        0.01       -2.04      2.08 o 
  -3   6   5      122.95      134.78      7.18 o 
  -2   6   5      739.16      797.44     14.72 o 
  -1   6   5        1.82       -1.02      2.30 o 
   0   6   5     1153.06     1084.73     18.78 o 
   1   6   5      631.93      647.77     14.24 o 
   2   6   5     2792.49     2826.78     54.41 o 
   3   6   5        6.38        1.15      5.00 o 
   4   6   5      526.79      513.52     19.27 o 
   5   6   5      671.40      651.06     23.84 o 
   6   6   5       18.27       11.23      8.84 o 
   7   6   5       59.66       30.37     12.03 o 
   8   6   5       67.89       81.59     26.81 o 
   9   6   5       21.38       18.07     16.24 o 
 -13   7   5       81.89       90.31     26.77 o 
 -12   7   5      155.37      171.22     33.55 o 
 -11   7   5       37.41       46.67      7.49 o 
 -10   7   5       95.88       85.04     10.20 o 
  -9   7   5      650.44      635.01     23.11 o 
  -8   7   5        0.63        1.61      6.38 o 
  -7   7   5      269.17      244.45     18.46 o 
  -6   7   5      188.20      144.66     16.24 o 
  -5   7   5       52.31       49.72      4.89 o 
  -4   7   5      198.88      171.68      9.42 o 
  -3   7   5       35.57       38.18      4.11 o 
  -2   7   5     4271.58     4227.02     57.54 o 
  -1   7   5      616.26      637.33     13.47 o 
   0   7   5      688.37      684.28     15.52 o 
   1   7   5     1318.08     1337.21     27.33 o 
   2   7   5      110.61      108.22      7.68 o 
   3   7   5      561.80      568.86     25.14 o 
   4   7   5      180.25      174.99     13.04 o 
   5   7   5       31.07       20.68     10.70 o 
   6   7   5      239.73      238.46     27.95 o 
   7   7   5       69.53       47.13     13.15 o 
   8   7   5       81.50       99.01     17.59 o 
   9   7   5      179.27      157.12     21.49 o 
 -13   8   5       89.59      114.38     32.52 o 
 -12   8   5       67.82       68.42     23.24 o 
 -11   8   5       74.55       71.83     19.97 o 
 -10   8   5      302.65      289.70     18.18 o 
  -9   8   5        6.70       22.44      7.32 o 
  -8   8   5     2108.23     1771.33     56.35 o 
  -7   8   5      308.08      314.81     32.46 o 
  -6   8   5     5526.01     5343.57    135.07 o 
  -5   8   5     2146.45     1952.23     39.23 o 
  -4   8   5     2600.55     2595.96     45.37 o 
  -3   8   5     2399.15     2459.78     39.24 o 
  -2   8   5      525.45      539.68     12.50 o 
  -1   8   5      470.57      424.83     12.15 o 
   0   8   5     3050.03     3040.98     44.23 o 
   1   8   5      353.19      328.96     12.68 o 
   2   8   5      177.09      161.10     10.95 o 
   3   8   5       16.24        0.96      5.43 o 
   4   8   5      695.21      748.42     27.72 o 
   5   8   5      171.70      218.11     14.08 o 
   6   8   5       92.40       87.52     15.85 o 
   7   8   5      220.89      218.51     23.84 o 
   8   8   5      350.10      420.69     67.11 o 
 -13   9   5       22.49       28.64     23.14 o 
 -12   9   5        9.75       19.96     13.14 o 
 -11   9   5        3.75       -5.02      6.17 o 
 -10   9   5        1.27       10.48     10.80 o 
  -9   9   5      105.29      114.68     13.66 o 
  -8   9   5      661.34      682.31     30.42 o 
  -7   9   5      431.09      416.63     23.54 o 
  -6   9   5      862.73      838.25     22.34 o 
  -5   9   5      407.59      420.42     14.11 o 
  -4   9   5     3264.90     3411.62     66.16 o 
  -3   9   5      131.20      147.10      7.91 o 
  -2   9   5      308.59      315.80     11.05 o 
  -1   9   5        0.24        0.23      2.96 o 
   0   9   5        2.21       -1.12      3.60 o 
   1   9   5      861.36      838.71     21.23 o 
   2   9   5       27.20       30.80      6.35 o 
   3   9   5      343.63      321.91     17.69 o 
   4   9   5        0.34       -3.03      5.70 o 
   5   9   5       91.68       65.35      8.88 o 
   6   9   5       48.47       40.11     23.67 o 
   7   9   5        0.00       -4.41     10.04 o 
   8   9   5       57.75       62.15     14.15 o 
 -13  10   5        1.93        2.31      6.85 o 
 -12  10   5        9.12        9.67     20.36 o 
 -11  10   5       82.42       71.53     25.99 o 
 -10  10   5      234.05      227.74     19.21 o 
  -9  10   5      219.65      179.11     28.02 o 
  -8  10   5      156.77      147.56     16.19 o 
  -7  10   5       10.67        9.03      6.91 o 
  -6  10   5      465.72      466.23     39.14 o 
  -5  10   5       15.69        8.46      4.33 o 
  -4  10   5     1700.97     1729.61     38.79 o 
  -3  10   5      217.99      213.36      9.88 o 
  -2  10   5      902.97      847.71     18.99 o 
  -1  10   5       16.05       16.78      4.52 o 
   0  10   5        0.08       -3.55      3.55 o 
   1  10   5      166.35      180.83     11.06 o 
   2  10   5       54.87       70.14     16.48 o 
   3  10   5      719.81      748.86     27.41 o 
   4  10   5       81.85       63.92      9.93 o 
   5  10   5       67.29       57.47     16.19 o 
   6  10   5      249.90      284.82     23.94 o 
   7  10   5      161.46      190.34     34.16 o 
 -13  11   5      140.90      203.09     40.63 o 
 -12  11   5     1007.86      939.54     39.13 o 
 -11  11   5      416.62      377.88     23.92 o 
 -10  11   5        7.10       19.17     11.61 o 
  -9  11   5      106.61      116.56     14.93 o 
  -8  11   5       49.51       45.75     13.31 o 
  -7  11   5       79.56       51.28     13.58 o 
  -6  11   5      334.99      369.61     16.87 o 
  -5  11   5     2133.00     2021.78     43.12 o 
  -4  11   5     2025.64     1967.64     38.25 o 
  -3  11   5      226.86      219.11     10.52 o 
  -2  11   5        0.27        0.22      3.68 o 
  -1  11   5      707.71      694.86     19.05 o 
   0  11   5      621.66      547.37     19.41 o 
   1  11   5        0.92       -0.76      4.87 o 
   2  11   5       14.26        5.55      5.64 o 
   3  11   5        0.53       -3.69      5.33 o 
   4  11   5      977.59     1030.56     30.79 o 
   5  11   5       59.15       88.34     10.02 o 
   6  11   5       75.91       87.49     15.32 o 
 -12  12   5      171.82      203.26     20.12 o 
 -11  12   5       42.19       34.53     11.07 o 
 -10  12   5       70.85       74.27     13.40 o 
  -9  12   5       47.10       76.86     13.52 o 
  -8  12   5      379.73      391.32     25.55 o 
  -7  12   5       35.18       40.14     11.05 o 
  -6  12   5       33.35       34.53      6.02 o 
  -5  12   5      107.95      103.30     11.52 o 
  -4  12   5        1.23       -4.21      4.73 o 
  -3  12   5      114.73      117.75      9.06 o 
  -2  12   5       61.02       55.03      7.34 o 
  -1  12   5      168.98      195.97     11.61 o 
   0  12   5      616.41      583.98     20.84 o 
   1  12   5      115.42      103.72     10.39 o 
   2  12   5      264.59      334.54     21.12 o 
   3  12   5       33.38       29.67      7.76 o 
   4  12   5        0.46        7.76      7.57 o 
   5  12   5       22.23       19.14     11.77 o 
   6  12   5        8.65       17.86     11.08 o 
 -12  13   5      197.77      244.52     22.55 o 
 -11  13   5       10.72       19.40     10.56 o 
 -10  13   5       35.60       32.47     10.89 o 
  -9  13   5        0.05        1.43      9.78 o 
  -8  13   5        0.34       -7.37      7.37 o 
  -7  13   5      178.25      195.92     48.68 o 
  -6  13   5      247.51      246.59     13.49 o 
  -5  13   5        0.11       -4.74      4.74 o 
  -4  13   5      185.14      205.53     13.35 o 
  -3  13   5     1345.17     1331.33     39.78 o 
  -2  13   5      110.29       81.18      8.66 o 
  -1  13   5       17.75       19.09      9.03 o 
   0  13   5        0.13       -2.97      6.15 o 
   1  13   5      165.80      186.99     19.50 o 
   2  13   5       32.59       39.23     16.89 o 
   3  13   5       49.00       41.27     10.97 o 
   4  13   5        6.15       -6.99      7.35 o 
   5  13   5       73.23       76.86     13.57 o 
 -11  14   5       45.49       69.31     16.60 o 
 -10  14   5        4.62        4.01      9.15 o 
  -9  14   5      162.42      157.75     19.85 o 
  -8  14   5      411.96      386.20     29.93 o 
  -7  14   5      668.70      654.93     21.72 o 
  -6  14   5       42.11       42.92      7.45 o 
  -5  14   5      908.47      899.20     26.41 o 
  -4  14   5       41.94       58.84      8.52 o 
  -3  14   5      104.11      102.11     12.34 o 
  -2  14   5      174.64      193.82     13.59 o 
  -1  14   5      200.33      206.39     17.63 o 
   0  14   5        8.56        3.05      6.35 o 
   1  14   5       15.33       17.22     10.77 o 
   2  14   5        9.84       22.96     12.18 o 
   3  14   5      640.01      619.30     43.63 o 
   4  14   5        0.07        0.20      9.57 o 
 -11  15   5       78.97      112.11     18.23 o 
 -10  15   5        7.19       24.61     13.94 o 
  -9  15   5       25.30        4.58     12.28 o 
  -8  15   5      244.52      262.68     25.39 o 
  -7  15   5      121.31      148.05     24.58 o 
  -6  15   5      676.27      686.43     23.72 o 
  -5  15   5       34.17       35.45     10.97 o 
  -4  15   5        0.20        5.64      6.61 o 
  -3  15   5        0.55        9.10      7.72 o 
  -2  15   5       15.91       16.10     12.73 o 
  -1  15   5      141.32      140.42     15.14 o 
   0  15   5      114.41      104.56     12.04 o 
   1  15   5      254.69      268.65     40.24 o 
   2  15   5      612.04      630.70     41.80 o 
   3  15   5        6.28       15.83     13.71 o 
 -10  16   5       12.19       15.80     11.75 o 
  -9  16   5       23.80       15.05     11.57 o 
  -8  16   5        1.44       -8.57     10.71 o 
  -7  16   5       58.65       58.92      9.86 o 
  -6  16   5       95.99       89.64     10.47 o 
  -5  16   5        0.17        0.08      5.97 o 
  -4  16   5       97.11       86.76     12.48 o 
  -3  16   5        0.03       -7.54      8.88 o 
  -2  16   5      174.87      192.02     17.55 o 
  -1  16   5       31.54       33.13     10.34 o 
   0  16   5       11.49        9.19     15.18 o 
   1  16   5        0.61       -3.94      9.39 o 
   2  16   5       10.03       19.39     12.17 o 
  -9  17   5       39.48       43.62     20.17 o 
  -8  17   5      136.36      127.98     30.75 o 
  -7  17   5        0.62       -3.38      6.04 o 
  -6  17   5      343.79      348.71     18.91 o 
  -5  17   5      380.78      479.84     30.07 o 
  -4  17   5        5.39       19.15      9.18 o 
  -3  17   5        7.43        6.54     12.27 o 
  -2  17   5      242.03      266.56     21.17 o 
  -1  17   5       62.08       65.59     22.66 o 
   0  17   5      175.72      226.34     23.24 o 
  -7  18   5      670.33      746.72     31.39 o 
  -6  18   5      722.07      781.34     31.10 o 
  -5  18   5      155.15      192.12     19.25 o 
  -4  18   5        3.32       -0.60     15.70 o 
  -3  18   5       16.90        1.98     10.86 o 
  -2  18   5        2.14       -6.64     14.34 o 
   1 -21   6        6.21        1.36      8.71 o 
   2 -21   6        0.68       10.55     10.02 o 
   3 -21   6       61.15       63.23     13.54 o 
   4 -21   6       16.04       -5.84      9.18 o 
  -2 -20   6       11.95       -4.68     14.08 o 
  -1 -20   6       16.41       14.62     10.29 o 
   0 -20   6       12.55       18.91     10.63 o 
   1 -20   6       59.21       88.70     12.30 o 
   2 -20   6        1.59       -9.88      9.88 o 
   3 -20   6      111.53      110.73     15.24 o 
   4 -20   6       55.82       60.42     12.47 o 
   5 -20   6        0.74       -5.14      8.72 o 
   6 -20   6        9.28       10.56      8.00 o 
  -3 -19   6      308.78      312.94     23.37 o 
  -2 -19   6      133.41      150.77     17.06 o 
  -1 -19   6      112.48       90.79     19.44 o 
   0 -19   6       15.97       -5.10      7.43 o 
   1 -19   6       90.46      103.56     12.21 o 
   2 -19   6        0.95       -7.50      7.50 o 
   3 -19   6       21.38       32.35     10.59 o 
   4 -19   6       75.94       68.42     12.22 o 
   5 -19   6      447.81      450.64     21.79 o 
   6 -19   6      183.78      161.19     13.25 o 
   7 -19   6       31.88       14.34     11.01 o 
  -5 -18   6        8.22       10.75      7.99 o 
  -4 -18   6        0.98       -4.78      7.06 o 
  -3 -18   6       67.43       71.95     11.03 o 
  -2 -18   6        0.20        2.88      8.10 o 
  -1 -18   6       99.78      108.44     12.20 o 
   0 -18   6       97.84      122.38     14.47 o 
   1 -18   6       16.51       15.60      7.19 o 
   2 -18   6      476.25      439.16     26.35 o 
   3 -18   6       45.08       34.82      9.87 o 
   4 -18   6      229.78      250.48     22.01 o 
   5 -18   6      117.59      138.33     12.88 o 
   6 -18   6       29.08       24.70      7.99 o 
   7 -18   6        7.85       13.16     19.30 o 
   8 -18   6       28.50       14.85     10.41 o 
  -6 -17   6        0.03        1.68      5.79 o 
  -5 -17   6      117.59      134.14     11.82 o 
  -4 -17   6       65.13       56.62      8.76 o 
  -3 -17   6        0.04       -1.54      6.63 o 
  -2 -17   6      562.79      581.36     26.43 o 
  -1 -17   6        2.77       -2.95      5.30 o 
   0 -17   6        1.48       -3.16      5.66 o 
   1 -17   6       13.93       14.22      6.67 o 
   2 -17   6       55.63       53.07     10.84 o 
   3 -17   6      102.56      109.09     11.43 o 
   4 -17   6       97.44       92.17     12.61 o 
   5 -17   6       55.84       45.66      9.21 o 
   6 -17   6        2.24        2.54      5.95 o 
   7 -17   6      119.24      117.92     15.61 o 
   8 -17   6        6.65       -8.38      8.38 o 
   9 -17   6      123.74      128.93     19.51 o 
  -7 -16   6        1.28       -2.50      8.10 o 
  -6 -16   6      537.02      528.38     21.18 o 
  -5 -16   6       74.80       84.08      9.49 o 
  -4 -16   6       28.59       39.47      7.69 o 
  -3 -16   6       11.06       17.02      6.35 o 
  -2 -16   6       43.22       52.60      9.99 o 
  -1 -16   6        2.18        0.19      5.21 o 
   0 -16   6      170.42      155.49     11.66 o 
   1 -16   6      162.27      145.03     13.34 o 
   2 -16   6      906.64      832.82     31.08 o 
   3 -16   6      171.47      184.34     13.91 o 
   4 -16   6      129.52       92.57     10.45 o 
   5 -16   6        2.69       -2.32      5.32 o 
   6 -16   6        0.79       -5.07      5.07 o 
   7 -16   6      793.19      837.29     59.49 o 
   8 -16   6      102.90      114.83     16.19 o 
   9 -16   6       71.30       74.95     15.45 o 
  -8 -15   6      125.19      118.04     37.68 o 
  -7 -15   6       36.23       36.95      9.77 o 
  -6 -15   6       37.06       35.25      6.89 o 
  -5 -15   6        0.34        6.01      5.61 o 
  -4 -15   6       11.81       11.15      7.11 o 
  -3 -15   6       42.63       30.41      6.87 o 
  -2 -15   6      460.87      439.61     22.16 o 
  -1 -15   6      531.65      515.34     17.89 o 
   0 -15   6      461.37      443.27     17.28 o 
   1 -15   6      706.79      675.50     20.17 o 
   2 -15   6      125.62      114.18      8.75 o 
   3 -15   6      263.21      260.92     16.25 o 
   4 -15   6        1.64       -2.52      5.24 o 
   5 -15   6      651.62      613.09     20.94 o 
   6 -15   6        6.29       10.52      5.46 o 
   7 -15   6       11.65       15.85      8.93 o 
   8 -15   6       11.01        6.04      8.21 o 
   9 -15   6       16.98       21.00     11.02 o 
  10 -15   6        5.66       25.76     16.33 o 
  -8 -14   6        0.02       -7.18      7.52 o 
  -7 -14   6       72.41       86.25     11.94 o 
  -6 -14   6        7.12       19.54      5.79 o 
  -5 -14   6        0.98        5.32      5.10 o 
  -4 -14   6       46.22       45.63      7.15 o 
  -3 -14   6       61.03       60.52      7.86 o 
  -2 -14   6      618.89      549.37     16.56 o 
  -1 -14   6      573.16      622.51     17.59 o 
   0 -14   6       30.86       16.71      5.50 o 
   1 -14   6       47.65       41.29      6.20 o 
   2 -14   6       57.80       51.23      6.30 o 
   3 -14   6       12.87        7.66      5.09 o 
   4 -14   6        8.67       12.62      5.98 o 
   5 -14   6       14.03       23.36      6.23 o 
   6 -14   6      550.77      544.79     14.54 o 
   7 -14   6      277.96      242.50     18.70 o 
   8 -14   6       29.08       26.83      9.18 o 
   9 -14   6        0.21        4.85      8.74 o 
  10 -14   6       50.72       55.56     18.96 o 
  -9 -13   6       24.08       37.95     12.03 o 
  -8 -13   6        0.34       -0.16      8.77 o 
  -7 -13   6       18.50       19.62      8.66 o 
  -6 -13   6      367.29      363.79     14.50 o 
  -5 -13   6       50.03       45.92      6.92 o 
  -4 -13   6      365.99      330.82     14.84 o 
  -3 -13   6       89.08       89.60      8.45 o 
  -2 -13   6      108.86      112.54      8.39 o 
  -1 -13   6      278.92      291.77     12.88 o 
   0 -13   6      111.66      115.69      9.38 o 
   1 -13   6       93.40       84.35      7.22 o 
   2 -13   6      370.35      354.44     16.59 o 
   3 -13   6       36.81       44.04      6.43 o 
   4 -13   6      625.63      628.40     21.73 o 
   5 -13   6       78.33       76.43      8.20 o 
   6 -13   6       20.76       15.57      7.96 o 
   7 -13   6       37.53       30.51     10.37 o 
   8 -13   6        0.39       -5.44      7.01 o 
   9 -13   6       84.14       83.50     13.87 o 
  10 -13   6        9.20        3.90     11.91 o 
  11 -13   6      161.91      123.89     17.22 o 
 -10 -12   6        0.03        2.82      9.12 o 
  -9 -12   6      170.49      165.33     19.71 o 
  -8 -12   6      304.73      339.61     20.99 o 
  -7 -12   6        1.49       -2.74      5.78 o 
  -6 -12   6       10.98       13.90      4.39 o 
  -5 -12   6        6.35        0.53      4.27 o 
  -4 -12   6     1358.70     1383.30     31.27 o 
  -3 -12   6      599.58      555.69     17.42 o 
  -2 -12   6       86.54      111.25      7.95 o 
  -1 -12   6     1010.74      985.48     27.89 o 
   0 -12   6      482.78      455.57     15.60 o 
   1 -12   6      581.73      570.62     15.29 o 
   2 -12   6      693.35      675.59     16.87 o 
   3 -12   6      358.49      339.41     19.29 o 
   4 -12   6      143.20      151.20     10.71 o 
   5 -12   6       27.82       22.11      5.81 o 
   6 -12   6       89.90      100.97     11.64 o 
   7 -12   6        8.19        6.24      7.02 o 
   8 -12   6       14.39       17.46     12.78 o 
   9 -12   6      155.38      129.10     16.22 o 
  10 -12   6      167.59      158.25     18.20 o 
  11 -12   6      287.75      326.56     37.16 o 
 -10 -11   6       98.17       95.97     14.84 o 
  -9 -11   6       88.11       63.07     10.76 o 
  -8 -11   6       15.46        9.70      7.01 o 
  -7 -11   6       51.88       45.70      8.90 o 
  -6 -11   6       11.53        1.83      3.65 o 
  -5 -11   6      249.79      264.86     12.18 o 
  -4 -11   6      111.15       96.69     12.04 o 
  -3 -11   6      743.79      680.97     19.31 o 
  -2 -11   6     1103.05     1041.68     22.15 o 
  -1 -11   6      397.36      411.85     15.07 o 
   0 -11   6     1533.01     1566.51     31.24 o 
   1 -11   6      296.54      335.51     11.20 o 
   2 -11   6        2.05       -0.51      3.64 o 
   3 -11   6        5.68        7.55      4.11 o 
   4 -11   6      227.26      238.83     12.58 o 
   5 -11   6       81.60       96.00      9.75 o 
   6 -11   6        9.89       10.96      6.39 o 
   7 -11   6        0.78        5.49      6.00 o 
   8 -11   6       29.24       16.20      8.85 o 
   9 -11   6       79.13       83.39     14.78 o 
  10 -11   6       17.02       19.23      9.51 o 
  11 -11   6       14.57       16.59      9.90 o 
 -11 -10   6        1.44        7.09      9.77 o 
 -10 -10   6      390.76      446.29     26.35 o 
  -9 -10   6       50.90       40.49      8.78 o 
  -8 -10   6       83.26       66.92     17.32 o 
  -7 -10   6      450.79      465.22     20.60 o 
  -6 -10   6      239.44      227.89     16.43 o 
  -5 -10   6       21.19       21.55      5.28 o 
  -4 -10   6        6.94        3.25      4.27 o 
  -3 -10   6        0.02       -0.99      3.08 o 
  -2 -10   6        9.80        5.77      3.55 o 
  -1 -10   6      102.46      110.26      6.92 o 
   0 -10   6       50.48       65.11      6.31 o 
   1 -10   6       64.67       49.70      5.46 o 
   2 -10   6       65.16       67.53      6.06 o 
   3 -10   6      746.44      783.08     24.26 o 
   4 -10   6     1586.89     1621.48     35.66 o 
   5 -10   6        6.30        4.12      3.88 o 
   6 -10   6       26.37       33.36      7.51 o 
   7 -10   6        2.09       -5.39      5.39 o 
   8 -10   6      110.88      109.71     14.77 o 
   9 -10   6      414.05      426.67     25.74 o 
  10 -10   6       30.24       46.98     16.16 o 
  11 -10   6      145.82      139.11     17.17 o 
 -11  -9   6       65.87       73.79     12.59 o 
 -10  -9   6        7.00       20.43      8.64 o 
  -9  -9   6      388.35      366.45     23.08 o 
  -8  -9   6       24.67        1.70      5.38 o 
  -7  -9   6      156.34      165.18     12.76 o 
  -6  -9   6        6.34       18.01      6.00 o 
  -5  -9   6      471.94      476.14     14.17 o 
  -4  -9   6     1456.05     1408.28     45.89 o 
  -3  -9   6      455.58      485.93     20.36 o 
  -2  -9   6       91.06      129.95      7.22 o 
  -1  -9   6       45.19       41.78      4.24 o 
   0  -9   6     6151.44     6092.28     93.26 o 
   1  -9   6     1816.85     1778.50     28.18 o 
   2  -9   6      473.42      451.49     11.82 o 
   3  -9   6      348.97      378.61     18.17 o 
   4  -9   6      808.94      856.59     36.31 o 
   5  -9   6       59.90       66.60      5.91 o 
   6  -9   6     1176.15     1196.17     35.26 o 
   7  -9   6      198.05      162.22     16.22 o 
   8  -9   6      533.90      528.09     26.85 o 
   9  -9   6        2.90       -1.19      6.69 o 
  10  -9   6      218.20      219.40     19.78 o 
  11  -9   6        0.66       -4.04      7.75 o 
 -11  -8   6      121.36      137.89     22.60 o 
 -10  -8   6       55.93       72.45      9.86 o 
  -9  -8   6      279.23      282.30     17.03 o 
  -8  -8   6        0.26        1.60      5.16 o 
  -7  -8   6      355.29      328.79     16.58 o 
  -6  -8   6      100.31      105.07     12.16 o 
  -5  -8   6       49.32       70.30      9.12 o 
  -4  -8   6      138.40      124.02      9.60 o 
  -3  -8   6     1280.19     1409.69     36.15 o 
  -2  -8   6     6131.12     6030.33     86.05 o 
  -1  -8   6     2267.20     2115.92     32.02 o 
   0  -8   6       27.77       33.78      4.38 o 
   1  -8   6        9.19       13.49      2.77 o 
   2  -8   6      187.56      168.87      7.09 o 
   3  -8   6      785.40      867.04     26.60 o 
   4  -8   6      721.70      795.00     18.92 o 
   5  -8   6      266.13      278.44     15.68 o 
   6  -8   6     1712.35     1861.76     62.09 o 
   7  -8   6       14.10       18.41      8.23 o 
   8  -8   6      104.61      119.88     39.91 o 
   9  -8   6       38.12       43.83     23.68 o 
  10  -8   6       28.10       40.27     10.61 o 
  11  -8   6        1.06       -2.00      7.58 o 
 -12  -7   6        6.19       -0.44      7.22 o 
 -11  -7   6        8.12       -1.55      6.62 o 
 -10  -7   6        4.85       10.86      7.73 o 
  -9  -7   6      102.32      103.07     10.43 o 
  -8  -7   6       85.06       87.38      9.51 o 
  -7  -7   6     1050.37     1034.91     28.71 o 
  -6  -7   6      168.85      144.23     10.75 o 
  -5  -7   6      116.55      106.96      6.37 o 
  -4  -7   6      833.89      908.01     18.73 o 
  -3  -7   6      439.97      418.88     11.11 o 
  -2  -7   6       24.37       17.55      3.01 o 
  -1  -7   6     3648.97     3772.00     52.00 o 
   0  -7   6      336.09      366.02      9.03 o 
   1  -7   6      397.21      395.00      9.50 o 
   2  -7   6       33.03       41.32      3.73 o 
   3  -7   6     3429.67     3572.55     63.34 o 
   4  -7   6     1745.25     1836.31     34.97 o 
   5  -7   6       82.09       85.87     10.01 o 
   6  -7   6      489.34      503.07     19.31 o 
   7  -7   6      202.91      179.47     16.09 o 
   8  -7   6      690.38      657.03     67.82 o 
   9  -7   6      544.77      550.56     31.47 o 
  10  -7   6        4.26        8.63      7.79 o 
  11  -7   6        0.19       13.26      8.43 o 
 -12  -6   6       57.78       46.89      9.79 o 
 -11  -6   6      225.24      266.31     17.11 o 
 -10  -6   6       38.11       30.08      6.76 o 
  -9  -6   6      248.42      230.93     14.45 o 
  -8  -6   6       20.57       12.50      5.30 o 
  -7  -6   6       53.47       43.69      9.98 o 
  -6  -6   6       23.81       17.30      6.44 o 
  -5  -6   6      370.82      360.49     15.33 o 
  -4  -6   6     1516.59     1535.24     27.35 o 
  -3  -6   6        1.27        5.00      3.16 o 
  -2  -6   6      554.98      543.91     11.16 o 
  -1  -6   6      729.13      708.18     13.20 o 
   0  -6   6     3188.37     3154.01     45.61 o 
   1  -6   6     1886.94     1710.07     25.98 o 
   2  -6   6     2614.25     2699.17     44.67 o 
   3  -6   6     1883.11     2005.30     28.53 o 
   4  -6   6      511.75      561.60     21.19 o 
   5  -6   6       16.13        9.77      5.23 o 
   6  -6   6       13.15       -4.57      4.57 o 
   7  -6   6       16.20       14.94      6.82 o 
   8  -6   6      227.41      201.71     22.05 o 
   9  -6   6        1.05        5.40      6.90 o 
  10  -6   6      459.44      499.15     32.84 o 
  11  -6   6       91.68       98.95     14.34 o 
 -13  -5   6       15.34       28.85     15.61 o 
 -12  -5   6       11.07        7.76      6.73 o 
 -11  -5   6      175.47      168.64     12.46 o 
 -10  -5   6       48.23       38.78      6.92 o 
  -9  -5   6      306.70      263.23     14.00 o 
  -8  -5   6       10.48        6.41      4.52 o 
  -7  -5   6      236.02      237.45     12.22 o 
  -6  -5   6      484.20      461.94     19.76 o 
  -5  -5   6       40.36       49.66      4.85 o 
  -4  -5   6     1629.70     1870.22     29.59 o 
  -3  -5   6       75.28       48.45      4.35 o 
  -2  -5   6       81.35       70.77      4.69 o 
  -1  -5   6     6329.53     6405.14     88.81 o 
   0  -5   6       77.19       77.41      4.74 o 
   1  -5   6       22.57       36.08      4.00 o 
   2  -5   6       55.72       60.41      4.54 o 
   3  -5   6       28.85       43.29      3.52 o 
   4  -5   6       13.02        9.10      2.99 o 
   5  -5   6      386.88      442.75     18.53 o 
   6  -5   6      170.92      167.68     30.92 o 
   7  -5   6     1523.80     1568.74     51.45 o 
   8  -5   6      359.04      419.52     23.46 o 
   9  -5   6        0.63       -1.84      6.77 o 
  10  -5   6       18.99        7.80      8.02 o 
  11  -5   6        0.02       -3.87      7.09 o 
 -13  -4   6       23.62       31.33     22.21 o 
 -12  -4   6       29.89       27.60      6.94 o 
 -11  -4   6        1.09        1.38      4.78 o 
 -10  -4   6       11.91       11.02      5.20 o 
  -9  -4   6      145.10      144.45     10.39 o 
  -8  -4   6        1.68       -1.89      3.71 o 
  -7  -4   6      222.80      225.33     12.15 o 
  -6  -4   6      146.81      129.88      8.73 o 
  -5  -4   6      697.27      672.29     18.37 o 
  -4  -4   6      161.61      224.07      9.37 o 
  -3  -4   6       30.17       42.99      4.44 o 
  -2  -4   6     1228.47     1220.12     20.59 o 
  -1  -4   6      121.93      132.56      6.11 o 
   0  -4   6     1224.25     1179.88     26.04 o 
   1  -4   6        4.12        6.44      2.06 o 
   2  -4   6     1302.70     1284.10     21.05 o 
   3  -4   6     3507.20     3664.92     52.06 o 
   4  -4   6        0.10       -2.28      2.28 o 
   5  -4   6        7.09       14.17      7.23 o 
   6  -4   6       13.35       15.31      5.83 o 
   7  -4   6     1007.82      971.24     36.63 o 
   8  -4   6      195.73      194.03     17.25 o 
   9  -4   6      226.52      178.19     30.41 o 
  10  -4   6        1.24        2.77      8.01 o 
  11  -4   6        1.94        3.19      5.67 o 
 -13  -3   6       10.51        6.68     18.26 o 
 -12  -3   6      134.00      145.93     22.42 o 
 -11  -3   6       31.84       47.22      8.67 o 
 -10  -3   6      114.36      121.24      9.23 o 
  -9  -3   6      145.31      140.81     10.03 o 
  -8  -3   6     1035.82     1051.00     26.85 o 
  -7  -3   6       45.88       54.39      6.59 o 
  -6  -3   6        3.45       -2.76      2.76 o 
  -5  -3   6       32.24       17.55      3.67 o 
  -4  -3   6      164.91      199.60     11.72 o 
  -3  -3   6       41.52       47.76      5.02 o 
  -2  -3   6     3934.31     3930.15     57.97 o 
  -1  -3   6     6517.73     6292.50     81.23 o 
   0  -3   6     3217.16     2978.32     43.09 o 
   1  -3   6       15.45       24.80      2.68 o 
   2  -3   6      116.17      115.79      5.96 o 
   3  -3   6     2738.85     2706.83     39.46 o 
   4  -3   6      180.10      207.83      7.27 o 
   5  -3   6      394.29      419.58     26.08 o 
   6  -3   6       54.47       49.98      8.77 o 
   7  -3   6      285.04      261.01     19.53 o 
   8  -3   6        0.69       -2.14     10.58 o 
   9  -3   6      564.48      619.75     44.55 o 
  10  -3   6        8.05        2.45      5.64 o 
  11  -3   6        0.13       -5.98      6.69 o 
 -13  -2   6        2.47       12.10     18.26 o 
 -12  -2   6      390.59      420.38     56.98 o 
 -11  -2   6       18.48        9.56      7.51 o 
 -10  -2   6       47.68       57.93     11.19 o 
  -9  -2   6     2689.80     2636.96     47.08 o 
  -8  -2   6      787.92      791.12     19.52 o 
  -7  -2   6      461.61      410.08     11.47 o 
  -6  -2   6      607.95      594.26     13.99 o 
  -5  -2   6      288.60      304.62     10.38 o 
  -4  -2   6      331.28      349.64     10.28 o 
  -3  -2   6      910.77      788.64     15.50 o 
  -2  -2   6     5528.60     5306.85     74.36 o 
  -1  -2   6      292.67      299.81     10.39 o 
   0  -2   6      446.73      470.16      9.60 o 
   1  -2   6      208.94      269.41      6.91 o 
   2  -2   6      166.40      170.29      8.95 o 
   3  -2   6     1300.35     1441.07     25.11 o 
   4  -2   6      103.69      113.94     16.57 o 
   5  -2   6        3.29       -1.28      4.09 o 
   6  -2   6       40.98       29.64      7.36 o 
   7  -2   6      342.93      362.08     23.08 o 
   8  -2   6      202.78      191.22     25.13 o 
   9  -2   6      124.04      121.02     10.61 o 
  10  -2   6       55.66       72.49     11.21 o 
  11  -2   6       70.15       72.51     11.67 o 
 -13  -1   6        7.30       15.81     16.68 o 
 -12  -1   6       35.28       47.18     11.00 o 
 -11  -1   6      150.69      141.26     15.06 o 
 -10  -1   6      170.08      163.11     15.41 o 
  -9  -1   6       61.70       75.27      5.72 o 
  -8  -1   6      115.68      122.51      6.44 o 
  -7  -1   6      817.63      850.55     18.12 o 
  -6  -1   6        0.07        2.25      2.23 o 
  -5  -1   6      848.67      732.07     17.83 o 
  -4  -1   6     1080.90      993.68     20.91 o 
  -3  -1   6      232.54      278.71      7.36 o 
  -2  -1   6     4546.05     4632.17     65.07 o 
  -1  -1   6     1913.23     1875.69     26.56 o 
   0  -1   6      138.28      142.04      4.89 o 
   1  -1   6        3.32        0.89      1.90 o 
   2  -1   6      668.72      630.58     18.87 o 
   3  -1   6     1930.90     1850.86     39.25 o 
   4  -1   6       12.83       14.91      3.63 o 
   5  -1   6      510.62      519.71     23.75 o 
   6  -1   6        8.54        4.20      5.32 o 
   7  -1   6      193.38      205.80     17.80 o 
   8  -1   6       58.59       66.11     11.48 o 
   9  -1   6        0.78       -1.19      4.93 o 
  10  -1   6        2.95        4.61      9.40 o 
  11  -1   6       67.27       67.61     12.01 o 
 -13   0   6       63.36       82.74     25.69 o 
 -12   0   6        1.46        8.20      7.69 o 
 -11   0   6      193.38      174.78     13.97 o 
 -10   0   6      277.11      289.66     17.78 o 
  -9   0   6       34.65       32.33      6.81 o 
  -8   0   6     5471.81     5365.60     79.53 o 
  -7   0   6       48.94       53.15      5.32 o 
  -6   0   6      175.35      169.09      6.65 o 
  -5   0   6     2353.05     2232.61     51.30 o 
  -4   0   6      102.79      122.68      7.93 o 
  -3   0   6     1130.68     1097.26     19.55 o 
  -2   0   6        6.74        9.15      3.81 o 
  -1   0   6      192.19      200.74      5.48 o 
   0   0   6      333.38      286.88      9.07 o 
   1   0   6     1094.84     1204.74     19.61 o 
   2   0   6      314.77      305.76     10.80 o 
   3   0   6      457.71      463.31     11.30 o 
   4   0   6     2526.44     2669.23     57.40 o 
   5   0   6      689.79      622.29     26.75 o 
   6   0   6      106.50      105.71     11.16 o 
   7   0   6       82.40       72.48      8.29 o 
   8   0   6      290.61      318.09     23.72 o 
   9   0   6       22.45       32.89      8.58 o 
  10   0   6      211.23      205.29     25.94 o 
  11   0   6       42.31       49.49     10.95 o 
 -12   1   6      140.42      149.51     16.38 o 
 -11   1   6       47.50       43.26     10.00 o 
 -10   1   6      592.12      533.71     20.65 o 
  -9   1   6        0.01        0.42      4.21 o 
  -8   1   6      838.52      763.47     15.44 o 
  -7   1   6      215.70      209.54      7.04 o 
  -6   1   6       50.09       44.40      3.44 o 
  -5   1   6     6082.47     6661.37    134.91 o 
  -4   1   6     5533.97     5598.74     99.60 o 
  -3   1   6      277.07      283.30     10.05 o 
  -2   1   6     1062.52     1038.36     14.69 o 
  -1   1   6       43.19       49.12      3.03 o 
   0   1   6      546.47      513.77      9.76 o 
   1   1   6     1146.54     1189.66     18.36 o 
   2   1   6      153.32      134.43      8.76 o 
   3   1   6     2094.80     2141.75     36.06 o 
   4   1   6     2649.06     2739.74     53.01 o 
   5   1   6      952.13      983.43     32.04 o 
   6   1   6      142.34      139.94     10.65 o 
   7   1   6       13.46       20.15      5.88 o 
   8   1   6      135.42      123.91     13.06 o 
   9   1   6        4.93        8.13      7.23 o 
  10   1   6        1.71        2.42      8.00 o 
 -13   2   6      242.20      322.92     36.86 o 
 -12   2   6      215.09      227.12     24.45 o 
 -11   2   6      100.05      121.43     14.17 o 
 -10   2   6       32.63       37.82      7.48 o 
  -9   2   6      136.26      136.18      9.89 o 
  -8   2   6     1940.71     1829.35     28.76 o 
  -7   2   6      299.22      274.64      8.73 o 
  -6   2   6     1134.59     1124.50     19.60 o 
  -5   2   6       89.28      103.57      4.96 o 
  -4   2   6     4083.08     4667.34     71.10 o 
  -3   2   6      100.83      147.62     10.70 o 
  -2   2   6      860.36      886.47     15.36 o 
  -1   2   6      562.82      590.25     11.28 o 
   0   2   6       11.09       31.87      2.92 o 
   1   2   6     1248.13     1305.93     19.06 o 
   2   2   6     1657.23     1693.52     27.69 o 
   3   2   6     4937.09     5120.45     92.77 o 
   4   2   6      285.45      256.83     10.41 o 
   5   2   6      549.61      512.93     17.86 o 
   6   2   6      138.31      126.37     12.77 o 
   7   2   6      167.40      161.53     14.92 o 
   8   2   6      137.46      131.85     27.25 o 
   9   2   6        1.99       -3.48      6.60 o 
  10   2   6        8.01       -6.70      6.70 o 
 -13   3   6        9.85       22.26     23.15 o 
 -12   3   6        8.09       17.40     10.73 o 
 -11   3   6       16.53       11.61     14.85 o 
 -10   3   6      315.64      277.96     19.53 o 
  -9   3   6      133.11      154.54      6.19 o 
  -8   3   6     1008.90     1007.27     18.03 o 
  -7   3   6      566.51      588.09     14.85 o 
  -6   3   6      166.56      200.91     10.80 o 
  -5   3   6      222.98      277.39      9.02 o 
  -4   3   6       67.40       51.20      4.66 o 
  -3   3   6        7.36        3.08      2.70 o 
  -2   3   6      174.47      192.50      5.48 o 
  -1   3   6      163.07      142.04      6.08 o 
   0   3   6      317.79      303.96      7.83 o 
   1   3   6      573.76      597.65     10.46 o 
   2   3   6     1284.93     1267.94     20.91 o 
   3   3   6      214.62      210.63     11.77 o 
   4   3   6      899.05      852.19     23.20 o 
   5   3   6      108.61      109.15      6.61 o 
   6   3   6      117.85      133.93     13.42 o 
   7   3   6       33.99       36.57     11.40 o 
   8   3   6       52.27       73.17     17.33 o 
   9   3   6       24.40       28.74      9.75 o 
  10   3   6        5.34       -5.78      7.04 o 
 -13   4   6      652.59      786.55     65.57 o 
 -12   4   6       89.62       69.37     21.10 o 
 -11   4   6      353.64      338.26     28.79 o 
 -10   4   6      671.60      634.49     47.78 o 
  -9   4   6       30.29       32.00      5.68 o 
  -8   4   6     1000.55      920.13     18.45 o 
  -7   4   6        8.24       10.21      2.97 o 
  -6   4   6       55.20       66.55     14.79 o 
  -5   4   6      209.59      192.65      6.53 o 
  -4   4   6     4534.11     4542.18     60.30 o 
  -3   4   6      146.87      132.39      6.39 o 
  -2   4   6      865.15      956.62     17.80 o 
  -1   4   6      901.84     1036.29     17.42 o 
   0   4   6      143.18      116.00      5.55 o 
   1   4   6      810.10      840.99     14.36 o 
   2   4   6      205.45      196.14      8.07 o 
   3   4   6        2.30        2.32      5.13 o 
   4   4   6      711.97      676.20     19.85 o 
   5   4   6      686.16      670.71     18.83 o 
   6   4   6      110.45      130.99     21.33 o 
   7   4   6       37.09       22.23     11.42 o 
   8   4   6        0.84       -1.86      7.65 o 
   9   4   6       40.46       67.45     12.63 o 
 -13   5   6      103.80      107.31     20.55 o 
 -12   5   6      541.92      641.10     39.16 o 
 -11   5   6       28.44       20.65     17.56 o 
 -10   5   6      620.96      607.14     20.94 o 
  -9   5   6      183.03      134.22     10.40 o 
  -8   5   6      196.74      151.17     14.14 o 
  -7   5   6      792.29      711.79     32.92 o 
  -6   5   6     2620.77     2622.74     97.36 o 
  -5   5   6      288.81      289.03     14.44 o 
  -4   5   6     2166.84     2398.60     33.90 o 
  -3   5   6       33.55       51.38      7.57 o 
  -2   5   6      792.08      761.00     20.29 o 
  -1   5   6      891.29     1012.69     19.10 o 
   0   5   6     1110.25     1278.54     21.16 o 
   1   5   6     1100.56     1100.81     24.10 o 
   2   5   6      757.36      751.41     18.42 o 
   3   5   6       56.19       56.58      6.71 o 
   4   5   6      481.09      491.67     17.12 o 
   5   5   6      503.57      502.63     17.16 o 
   6   5   6       43.51       38.93      9.56 o 
   7   5   6      122.12      144.80     24.02 o 
   8   5   6        1.05       -5.03      7.12 o 
   9   5   6       47.71       47.63     11.57 o 
 -14   6   6      134.66      179.17     37.75 o 
 -13   6   6        1.54       -1.31     11.91 o 
 -12   6   6       29.86       24.98     16.03 o 
 -11   6   6       50.82       41.92      9.27 o 
 -10   6   6        0.02        1.68      8.57 o 
  -9   6   6       49.66       46.93      7.10 o 
  -8   6   6       13.71       18.86      8.30 o 
  -7   6   6        6.79       -2.16      7.56 o 
  -6   6   6        5.68        6.09      5.18 o 
  -5   6   6      397.18      362.06     10.21 o 
  -4   6   6      693.31      729.24     18.47 o 
  -3   6   6       75.81       70.11      5.32 o 
  -2   6   6       17.77        9.20      2.72 o 
  -1   6   6      884.63      963.25     17.54 o 
   0   6   6       73.46       62.64      5.24 o 
   1   6   6        7.54        5.73      3.45 o 
   2   6   6        0.29       -3.58      3.58 o 
   3   6   6        0.06       -4.05      4.05 o 
   4   6   6      873.74      816.60     26.30 o 
   5   6   6      130.44      126.04      9.51 o 
   6   6   6       41.65       42.13     10.07 o 
   7   6   6       42.71       23.48     11.51 o 
   8   6   6       15.32       30.92     17.41 o 
   9   6   6        0.01        3.92     17.95 o 
 -14   7   6      106.54      124.30     33.63 o 
 -13   7   6      122.36      143.57     33.86 o 
 -12   7   6       62.40       95.17     27.67 o 
 -11   7   6      191.73      217.58     21.64 o 
 -10   7   6        2.06        4.79      7.84 o 
  -9   7   6        0.13        7.52      7.29 o 
  -8   7   6      395.37      408.89     27.29 o 
  -7   7   6       24.09       18.27      6.84 o 
  -6   7   6     1178.84     1071.98     48.93 o 
  -5   7   6      180.75      181.76      8.41 o 
  -4   7   6      171.76      196.27      9.97 o 
  -3   7   6       15.17       12.14      3.69 o 
  -2   7   6      219.51      216.20      8.40 o 
  -1   7   6     1017.10      971.60     19.81 o 
   0   7   6     2177.68     2210.92     33.92 o 
   1   7   6      126.41      128.43      8.50 o 
   2   7   6      272.54      268.13     18.51 o 
   3   7   6     2876.93     2911.64     67.92 o 
   4   7   6      175.72      181.63     19.55 o 
   5   7   6      220.85      221.73     15.44 o 
   6   7   6      169.20      179.74     24.51 o 
   7   7   6       16.16       24.26     19.72 o 
   8   7   6       74.02       69.94     15.99 o 
 -13   8   6      273.12      283.00     47.55 o 
 -12   8   6      111.27      126.81     12.34 o 
 -11   8   6       41.01       39.35     13.33 o 
 -10   8   6      637.12      592.23     28.04 o 
  -9   8   6      279.27      275.30     25.81 o 
  -8   8   6      766.94      634.70     28.45 o 
  -7   8   6      855.99      744.55     31.08 o 
  -6   8   6      101.14      114.12     13.46 o 
  -5   8   6       66.76       63.09     10.37 o 
  -4   8   6      224.42      230.55     19.78 o 
  -3   8   6      405.89      399.56     11.61 o 
  -2   8   6      774.75      799.28     17.54 o 
  -1   8   6       23.27       19.38      4.82 o 
   0   8   6        1.93        3.18      3.68 o 
   1   8   6     1099.44     1064.69     24.49 o 
   2   8   6      535.17      503.28     20.79 o 
   3   8   6     1056.10     1116.51     33.81 o 
   4   8   6      269.38      261.61     16.86 o 
   5   8   6        4.71        3.12      7.96 o 
   6   8   6      335.47      347.85     29.69 o 
   7   8   6       58.60       37.65     13.75 o 
   8   8   6      202.61      214.22     25.33 o 
 -13   9   6      190.66      215.05     19.29 o 
 -12   9   6       58.06       45.60      9.45 o 
 -11   9   6      194.31      166.67     29.57 o 
 -10   9   6        0.89       -0.70     16.80 o 
  -9   9   6       62.92       93.65     13.27 o 
  -8   9   6      731.01      684.15     31.01 o 
  -7   9   6       15.12       -0.52      6.47 o 
  -6   9   6     3435.38     3317.90     71.59 o 
  -5   9   6      255.50      247.04     20.44 o 
  -4   9   6      160.46      152.66     10.81 o 
  -3   9   6      146.63      131.88      7.86 o 
  -2   9   6       49.45       39.94      6.23 o 
  -1   9   6      954.31      907.60     19.86 o 
   0   9   6      776.41      716.40     18.11 o 
   1   9   6       69.41      103.79      8.58 o 
   2   9   6        1.76       -5.05      5.05 o 
   3   9   6      369.05      359.76     19.46 o 
   4   9   6      203.58      232.29     38.20 o 
   5   9   6       79.66       74.41     11.79 o 
   6   9   6        2.43       29.43     13.49 o 
   7   9   6       57.78       62.23     16.08 o 
 -13  10   6      332.57      434.05     23.20 o 
 -12  10   6      166.69      191.22     26.87 o 
 -11  10   6        7.86        0.05     13.61 o 
 -10  10   6      130.83      113.56     14.22 o 
  -9  10   6      193.42      216.03     19.32 o 
  -8  10   6        2.06       -5.91      6.44 o 
  -7  10   6       93.14       82.11     12.61 o 
  -6  10   6      585.05      529.89     26.32 o 
  -5  10   6     2637.86     2563.78     68.81 o 
  -4  10   6     1207.06     1215.52     29.88 o 
  -3  10   6       15.93       15.49      4.55 o 
  -2  10   6       62.94       57.90      6.12 o 
  -1  10   6      273.29      309.53     13.49 o 
   0  10   6       57.64       67.15      7.17 o 
   1  10   6      833.08      844.80     22.43 o 
   2  10   6       55.36       44.04      9.07 o 
   3  10   6        6.54       10.18      8.62 o 
   4  10   6       47.49       44.35      9.22 o 
   5  10   6      150.88      141.50     13.52 o 
   6  10   6        5.41        8.78     22.05 o 
   7  10   6        0.03        3.08      9.80 o 
 -13  11   6       66.94       79.82     23.89 o 
 -12  11   6       48.89       62.48     23.14 o 
 -11  11   6      367.33      399.82     25.36 o 
 -10  11   6       15.85       -2.85      7.49 o 
  -9  11   6       21.90       29.51     12.87 o 
  -8  11   6      394.78      319.14     24.77 o 
  -7  11   6      494.50      508.65     29.19 o 
  -6  11   6       24.95       28.23      8.54 o 
  -5  11   6        0.42        1.22      4.66 o 
  -4  11   6     2279.30     2175.78     46.58 o 
  -3  11   6     1195.15     1127.90     26.05 o 
  -2  11   6       97.44      104.39      7.93 o 
  -1  11   6      190.91      154.03     10.23 o 
   0  11   6     1183.06     1191.48     31.40 o 
   1  11   6      609.51      643.53     25.07 o 
   2  11   6       35.56       29.73      8.19 o 
   3  11   6       60.13       68.41      9.86 o 
   4  11   6       11.42        8.59      7.16 o 
   5  11   6        0.16        6.42      6.48 o 
   6  11   6        1.47       10.41     15.82 o 
 -12  12   6      460.40      472.74     28.75 o 
 -11  12   6      213.60      223.62     21.58 o 
 -10  12   6       34.96       23.15     13.51 o 
  -9  12   6      765.99      876.08     39.48 o 
  -8  12   6      492.88      416.41     27.00 o 
  -7  12   6      262.04      262.30     25.65 o 
  -6  12   6       23.97       34.11      6.45 o 
  -5  12   6        1.71        1.39      5.30 o 
  -4  12   6      474.43      441.24     18.04 o 
  -3  12   6        1.34       -6.14      8.05 o 
  -2  12   6       15.11       17.14      5.70 o 
  -1  12   6      506.04      517.00     17.34 o 
   0  12   6       59.35       64.80     10.84 o 
   1  12   6      100.67       83.33     14.05 o 
   2  12   6      158.77      193.89     20.21 o 
   3  12   6        4.22        8.19      7.34 o 
   4  12   6      405.11      443.79     34.95 o 
   5  12   6       13.05       20.63      9.70 o 
 -12  13   6        0.79       13.29     10.21 o 
 -11  13   6      119.76       79.53     15.03 o 
 -10  13   6       25.76       32.48     22.04 o 
  -9  13   6       53.64       61.13     13.50 o 
  -8  13   6       10.75       21.47     10.15 o 
  -7  13   6        2.80        5.14     13.70 o 
  -6  13   6        4.96       13.37      5.95 o 
  -5  13   6      164.19      149.77     11.54 o 
  -4  13   6       28.93       46.56      7.94 o 
  -3  13   6      545.61      541.86     33.99 o 
  -2  13   6       65.74       53.71      8.43 o 
  -1  13   6      224.22      214.96     17.00 o 
   0  13   6      334.75      339.79     18.69 o 
   1  13   6       22.29       10.94      9.72 o 
   2  13   6       47.30       55.59     28.44 o 
   3  13   6       43.56       38.77     11.95 o 
   4  13   6       50.13       32.25     14.93 o 
 -11  14   6      194.49      160.79     21.83 o 
 -10  14   6        1.13       -7.93      8.40 o 
  -9  14   6       38.02       25.55     31.86 o 
  -8  14   6      110.06      124.26     18.46 o 
  -7  14   6       59.73       58.81      7.31 o 
  -6  14   6       19.01       -0.13      6.51 o 
  -5  14   6      523.79      514.88     24.61 o 
  -4  14   6     1077.95     1104.51     48.45 o 
  -3  14   6      727.23      832.41     30.17 o 
  -2  14   6       28.85       23.05      7.51 o 
  -1  14   6       46.09       51.16     10.58 o 
   0  14   6      117.74      119.87     13.98 o 
   1  14   6      150.54      181.50     20.91 o 
   2  14   6       30.65       58.03     29.50 o 
   3  14   6       27.19       28.48     37.70 o 
 -10  15   6       29.06       22.82     12.34 o 
  -9  15   6       16.12        3.17      9.67 o 
  -8  15   6       33.29       30.81     12.37 o 
  -7  15   6       32.70       24.44      6.56 o 
  -6  15   6      204.18      217.92     18.73 o 
  -5  15   6      166.84      193.43     18.66 o 
  -4  15   6      197.01      199.79     24.18 o 
  -3  15   6        0.49        9.05      9.63 o 
  -2  15   6       50.55       40.19     10.32 o 
  -1  15   6        3.13        7.41      8.06 o 
   0  15   6      387.67      434.14     29.98 o 
   1  15   6       10.06       -3.06     13.08 o 
   2  15   6       20.74       41.69     13.38 o 
 -10  16   6      124.10      169.29     22.51 o 
  -9  16   6       36.79       32.04     13.04 o 
  -8  16   6       44.80       41.00     21.54 o 
  -7  16   6        7.56       16.47      6.78 o 
  -6  16   6      507.88      516.61     21.85 o 
  -5  16   6       73.54       56.51      9.56 o 
  -4  16   6       10.94       11.84      8.61 o 
  -3  16   6      146.02      186.99     29.12 o 
  -2  16   6      161.95      152.36     31.55 o 
  -1  16   6       36.75       41.63     14.99 o 
   0  16   6      173.21      205.22     22.29 o 
   1  16   6        0.01       28.80     15.70 o 
  -8  17   6        5.54       -5.54     10.64 o 
  -7  17   6       91.75       82.48     15.59 o 
  -6  17   6       98.86      109.04     12.17 o 
  -5  17   6      189.79      184.76     18.71 o 
  -4  17   6      303.02      323.34     21.91 o 
  -3  17   6      322.56      382.78     40.10 o 
  -2  17   6      503.95      529.69     37.16 o 
  -1  17   6      138.41      170.29     21.34 o 
  -6  18   6      399.30      409.06     25.53 o 
  -5  18   6      189.11      163.04     26.47 o 
  -4  18   6        0.27      -15.33     15.33 o 
  -3  18   6      144.13      164.96     22.18 o 
   0 -21   7      117.74       75.52     28.99 o 
   1 -21   7       10.57       -1.09      7.97 o 
   2 -21   7       53.07       63.75     13.52 o 
   3 -21   7        1.25        2.62      9.78 o 
   4 -21   7      293.36      244.31     42.74 o 
  -2 -20   7       55.51       51.42     12.57 o 
  -1 -20   7        1.70        0.63     11.88 o 
   0 -20   7      174.50      196.86     21.56 o 
   1 -20   7        6.02        2.09      8.86 o 
   2 -20   7        7.45        6.06      9.56 o 
   3 -20   7        0.45       -8.22      8.22 o 
   4 -20   7       39.25       49.34     11.71 o 
   5 -20   7       47.39       50.17     11.74 o 
   6 -20   7       18.61       15.22      8.31 o 
  -4 -19   7      215.34      255.15     18.92 o 
  -3 -19   7      110.19       84.76     14.07 o 
  -2 -19   7        0.91       -5.28      7.94 o 
  -1 -19   7      185.02      187.36     18.77 o 
   0 -19   7       73.83       61.24     14.19 o 
   1 -19   7        0.38        0.34      7.23 o 
   2 -19   7       83.99       64.05     13.95 o 
   3 -19   7       49.28       55.46     11.67 o 
   4 -19   7      199.32      194.87     18.41 o 
   5 -19   7        1.28       -0.69      7.43 o 
   6 -19   7      248.57      255.88     16.28 o 
   7 -19   7      232.64      231.26     22.15 o 
  -5 -18   7      178.33      168.40     14.71 o 
  -4 -18   7        0.07        5.89      7.24 o 
  -3 -18   7        1.51       13.26      7.70 o 
  -2 -18   7       18.16       13.55      7.63 o 
  -1 -18   7       73.35       66.40     10.45 o 
   0 -18   7       29.90       40.74      9.35 o 
   1 -18   7       48.31       39.42      8.85 o 
   2 -18   7        9.52        3.05     12.20 o 
   3 -18   7       26.71       22.81      9.03 o 
   4 -18   7        0.00       -3.16      6.36 o 
   5 -18   7       20.17       22.03      7.99 o 
   6 -18   7        1.29       10.75      6.95 o 
   7 -18   7       98.79      127.74     16.83 o 
   8 -18   7        9.49       10.41     10.27 o 
  -6 -17   7       22.49       20.78      9.28 o 
  -5 -17   7       49.02       50.98      8.61 o 
  -4 -17   7       33.96       22.04      6.80 o 
  -3 -17   7        2.46       -2.27      6.37 o 
  -2 -17   7       17.40       15.83      7.18 o 
  -1 -17   7      387.80      381.77     20.06 o 
   0 -17   7      343.67      353.94     17.70 o 
   1 -17   7       90.86       96.26     10.83 o 
   2 -17   7      149.16      129.35     14.65 o 
   3 -17   7       24.67       12.91     11.81 o 
   4 -17   7       34.23       45.33      8.74 o 
   5 -17   7       31.98       31.20      8.23 o 
   6 -17   7        0.17        0.16      5.74 o 
   7 -17   7       13.11        7.65     16.94 o 
   8 -17   7       48.90       50.12     16.32 o 
   9 -17   7        2.18       -8.88      9.61 o 
  -7 -16   7        0.04        4.25      8.49 o 
  -6 -16   7        2.98       -3.10      5.78 o 
  -5 -16   7       53.61       49.46      8.34 o 
  -4 -16   7      316.73      321.01     17.06 o 
  -3 -16   7       55.10       40.73      7.48 o 
  -2 -16   7      579.60      558.33     22.59 o 
  -1 -16   7      283.15      274.07     19.74 o 
   0 -16   7      327.29      340.77     22.18 o 
   1 -16   7      215.72      232.66     13.91 o 
   2 -16   7      219.20      198.66     19.58 o 
   3 -16   7      425.56      361.21     19.03 o 
   4 -16   7       35.59       30.88      7.25 o 
   5 -16   7       63.57       60.03      8.84 o 
   6 -16   7     1439.71     1537.13     42.30 o 
   7 -16   7      339.96      403.01     26.23 o 
   8 -16   7      335.28      329.12     28.57 o 
   9 -16   7      277.07      250.24     24.98 o 
  -8 -15   7       48.95       41.25     10.87 o 
  -7 -15   7        5.33        8.46      8.35 o 
  -6 -15   7      725.31      788.07     23.19 o 
  -5 -15   7       40.04       40.52      7.46 o 
  -4 -15   7        6.34        1.84      5.31 o 
  -3 -15   7       83.98       63.93      8.29 o 
  -2 -15   7        6.30       -4.96      4.96 o 
  -1 -15   7        4.39        2.48      5.08 o 
   0 -15   7       71.81       74.22      8.31 o 
   1 -15   7       55.27       47.13      7.16 o 
   2 -15   7      521.04      507.78     18.75 o 
   3 -15   7      366.73      351.14     16.64 o 
   4 -15   7       84.16       86.05     12.35 o 
   5 -15   7       46.99       46.80      7.87 o 
   6 -15   7      153.52      150.31      8.59 o 
   7 -15   7       29.26       28.66     10.06 o 
   8 -15   7       27.79       44.65     13.16 o 
   9 -15   7      186.54      188.98     21.61 o 
  10 -15   7        6.18       10.26     10.72 o 
  -8 -14   7      154.38      142.69     15.31 o 
  -7 -14   7        0.26       -4.57      6.67 o 
  -6 -14   7      192.81      202.75     17.67 o 
  -5 -14   7        1.11       -0.82      5.93 o 
  -4 -14   7        0.37        1.87      4.83 o 
  -3 -14   7       16.01       18.92      5.86 o 
  -2 -14   7       30.81       23.41      5.62 o 
  -1 -14   7        4.08       -2.07      5.54 o 
   0 -14   7      233.44      234.81     13.05 o 
   1 -14   7      275.79      300.21     13.68 o 
   2 -14   7      164.11      164.58     11.66 o 
   3 -14   7        0.16        0.18      4.76 o 
   4 -14   7      586.92      565.31     20.01 o 
   5 -14   7      459.99      481.40     18.31 o 
   6 -14   7      161.92      149.88     16.90 o 
   7 -14   7        6.67        2.62      7.18 o 
   8 -14   7       10.32        2.83     10.85 o 
   9 -14   7        1.05       12.81     12.47 o 
  10 -14   7        0.47       -9.61      9.61 o 
  -9 -13   7       84.19       96.24     13.24 o 
  -8 -13   7       43.12       49.12     10.17 o 
  -7 -13   7       11.83        8.44      7.20 o 
  -6 -13   7      101.75       96.70      8.38 o 
  -5 -13   7      447.27      469.31     28.99 o 
  -4 -13   7      130.06      152.82     10.78 o 
  -3 -13   7     2264.56     2256.31     47.94 o 
  -2 -13   7      991.76      992.62     22.83 o 
  -1 -13   7        0.03       -1.01      3.94 o 
   0 -13   7       21.57       24.86      6.06 o 
   1 -13   7      443.90      500.36     14.86 o 
   2 -13   7      576.53      598.87     17.27 o 
   3 -13   7      217.08      201.64     18.57 o 
   4 -13   7      392.10      379.94     16.81 o 
   5 -13   7      311.76      333.63     15.71 o 
   6 -13   7      367.11      363.62     22.96 o 
   7 -13   7      178.22      169.27     21.09 o 
   8 -13   7        6.60       -5.11     10.45 o 
   9 -13   7        0.08        2.50      8.27 o 
  10 -13   7        1.09       -8.86     12.98 o 
 -10 -12   7       29.66       30.62     13.32 o 
  -9 -12   7        1.00       -0.84      7.10 o 
  -8 -12   7        0.65        5.51      7.15 o 
  -7 -12   7      182.93      218.70     16.40 o 
  -6 -12   7      170.11      173.82     12.41 o 
  -5 -12   7       17.09       10.38      4.81 o 
  -4 -12   7        7.23       11.42      5.02 o 
  -3 -12   7      110.41      137.44      9.86 o 
  -2 -12   7      362.68      376.61     13.34 o 
  -1 -12   7        1.03       -3.63      3.63 o 
   0 -12   7      684.85      653.98     15.54 o 
   1 -12   7       55.73       56.86      6.05 o 
   2 -12   7       83.79       69.43      6.52 o 
   3 -12   7      241.68      247.20     19.27 o 
   4 -12   7     2684.18     2693.81     82.94 o 
   5 -12   7        7.96       -0.02      4.52 o 
   6 -12   7      166.71      172.75     15.08 o 
   7 -12   7        2.59       -4.15      6.32 o 
   8 -12   7       73.31       58.16     12.48 o 
   9 -12   7      312.73      379.20     34.21 o 
  10 -12   7       38.47       30.06     11.39 o 
  11 -12   7        8.53        7.79     10.43 o 
 -10 -11   7       15.59       27.86     10.42 o 
  -9 -11   7        5.89       11.61      7.38 o 
  -8 -11   7       95.27       80.56     10.88 o 
  -7 -11   7      110.30      102.16     11.93 o 
  -6 -11   7       83.31       68.87      6.17 o 
  -5 -11   7      150.36      143.76      9.57 o 
  -4 -11   7       56.54       51.52      7.86 o 
  -3 -11   7       26.54       18.85      5.19 o 
  -2 -11   7       22.25       32.74      5.53 o 
  -1 -11   7      520.45      547.82     14.46 o 
   0 -11   7      143.12      146.60      7.74 o 
   1 -11   7      206.59      219.50     10.86 o 
   2 -11   7      365.26      373.83     12.96 o 
   3 -11   7       93.68      104.29     11.60 o 
   4 -11   7        6.79        7.72      4.77 o 
   5 -11   7      131.89      128.42     16.64 o 
   6 -11   7        0.95        4.39      6.07 o 
   7 -11   7       30.48       29.49      9.22 o 
   8 -11   7        1.37       -4.76      7.07 o 
   9 -11   7       75.37       74.87     13.33 o 
  10 -11   7        2.11        1.86      8.59 o 
  11 -11   7        9.70        8.10      9.74 o 
 -11 -10   7        5.16        5.32      8.69 o 
 -10 -10   7        0.20        0.65      6.86 o 
  -9 -10   7      145.00      146.65     20.89 o 
  -8 -10   7       15.38       20.65      7.29 o 
  -7 -10   7        1.73        1.69      5.20 o 
  -6 -10   7       69.96       81.51     16.06 o 
  -5 -10   7      121.90      133.20      8.84 o 
  -4 -10   7      560.61      565.15     16.67 o 
  -3 -10   7     1083.46     1066.62     22.21 o 
  -2 -10   7       24.61       38.21      6.73 o 
  -1 -10   7       98.69      117.30      6.62 o 
   0 -10   7      334.87      373.72     10.74 o 
   1 -10   7      282.25      304.51     10.73 o 
   2 -10   7      546.67      533.40     15.02 o 
   3 -10   7        1.20        6.38      6.14 o 
   4 -10   7      473.00      516.21     16.69 o 
   5 -10   7      398.15      404.27     14.35 o 
   6 -10   7      151.87      144.56     13.07 o 
   7 -10   7      230.06      246.48     20.90 o 
   8 -10   7      130.07      111.71     14.50 o 
   9 -10   7      111.61      116.45     17.47 o 
  10 -10   7        1.14        6.09      8.53 o 
  11 -10   7       17.42       33.91     13.27 o 
 -11  -9   7       32.46       48.35     11.04 o 
 -10  -9   7       76.63       84.59     11.15 o 
  -9  -9   7       58.44       60.57      9.36 o 
  -8  -9   7        6.84       18.00      7.20 o 
  -7  -9   7        0.51       -4.36      4.36 o 
  -6  -9   7      808.17      818.71     25.60 o 
  -5  -9   7      612.78      588.27     16.39 o 
  -4  -9   7      680.27      676.44     26.25 o 
  -3  -9   7     1396.40     1359.23     27.64 o 
  -2  -9   7        7.72        6.33      3.25 o 
  -1  -9   7      321.19      356.79     10.46 o 
   0  -9   7       15.37       19.83      3.52 o 
   1  -9   7      126.31       99.32      5.88 o 
   2  -9   7        7.73        6.54      3.46 o 
   3  -9   7      556.06      531.12     23.94 o 
   4  -9   7      858.76      906.72     25.51 o 
   5  -9   7      134.77      162.02      9.80 o 
   6  -9   7       25.19       25.90      8.34 o 
   7  -9   7      441.39      453.70     25.74 o 
   8  -9   7       34.81       30.38      9.29 o 
   9  -9   7        1.79       -4.99      7.41 o 
  10  -9   7        2.93       -2.61     20.84 o 
  11  -9   7      256.45      262.46     22.40 o 
 -12  -8   7      124.51      162.48     17.89 o 
 -11  -8   7      150.43      177.15     16.39 o 
 -10  -8   7       12.40       13.53      9.41 o 
  -9  -8   7      226.68      226.94     15.30 o 
  -8  -8   7        0.03        4.00      5.26 o 
  -7  -8   7      260.91      259.53     15.59 o 
  -6  -8   7      169.22      163.32     11.97 o 
  -5  -8   7      124.49      134.27      8.28 o 
  -4  -8   7       48.24       54.13      7.83 o 
  -3  -8   7      492.72      550.81     15.77 o 
  -2  -8   7      315.28      300.60     12.13 o 
  -1  -8   7     1175.53     1061.94     18.95 o 
   0  -8   7      196.54      213.52      8.17 o 
   1  -8   7     1440.63     1437.15     23.73 o 
   2  -8   7        0.18        2.79      2.53 o 
   3  -8   7       14.51       11.93      5.29 o 
   4  -8   7       56.29       69.53      7.31 o 
   5  -8   7      368.53      378.06     19.57 o 
   6  -8   7      522.77      528.67     33.32 o 
   7  -8   7      187.11      176.08     17.38 o 
   8  -8   7       24.55       26.68     11.13 o 
   9  -8   7       23.02       34.20     10.10 o 
  10  -8   7       49.47       53.10     11.42 o 
  11  -8   7      110.83       91.58     30.54 o 
 -12  -7   7       41.71       48.78     10.13 o 
 -11  -7   7       93.67      124.37     15.44 o 
 -10  -7   7       14.29       16.99      6.64 o 
  -9  -7   7        0.52       -0.69      4.98 o 
  -8  -7   7      194.83      204.08     13.58 o 
  -7  -7   7       28.42       25.62      5.79 o 
  -6  -7   7      287.04      268.54     13.85 o 
  -5  -7   7        1.65        0.79      2.82 o 
  -4  -7   7     1387.54     1435.48     42.94 o 
  -3  -7   7        0.05       -2.41      2.41 o 
  -2  -7   7      217.59      230.24      8.05 o 
  -1  -7   7      418.31      395.10      9.80 o 
   0  -7   7      414.95      414.38     10.02 o 
   1  -7   7        3.10        6.79      2.88 o 
   2  -7   7      121.86      114.36      6.13 o 
   3  -7   7       13.85       15.42      4.23 o 
   4  -7   7     1257.50     1328.91     32.22 o 
   5  -7   7     1444.22     1495.28     39.40 o 
   6  -7   7      680.52      655.70     28.97 o 
   7  -7   7      270.49      248.49     19.85 o 
   8  -7   7      259.82      256.18     20.66 o 
   9  -7   7       12.78       23.80      8.70 o 
  10  -7   7       18.12       23.78      9.75 o 
  11  -7   7      128.97      135.37     16.68 o 
 -12  -6   7      134.26      164.22     14.73 o 
 -11  -6   7      158.45      165.89     13.24 o 
 -10  -6   7       99.27       91.74      9.79 o 
  -9  -6   7       35.20       30.69      6.81 o 
  -8  -6   7      855.47      865.10     27.88 o 
  -7  -6   7       17.22       17.22      7.69 o 
  -6  -6   7      104.98      115.13     11.95 o 
  -5  -6   7      233.66      218.72      8.28 o 
  -4  -6   7     1932.73     2129.23     32.97 o 
  -3  -6   7      665.23      598.33     14.02 o 
  -2  -6   7       37.03       50.54      4.11 o 
  -1  -6   7        1.04        2.44      2.16 o 
   0  -6   7      865.90      850.31     15.52 o 
   1  -6   7     1072.28     1041.09     18.05 o 
   2  -6   7     2136.55     2071.95     41.18 o 
   3  -6   7     1124.95     1055.34     24.40 o 
   4  -6   7        2.16       -0.35      2.71 o 
   5  -6   7      192.45      179.08     19.78 o 
   6  -6   7      133.19      133.15     14.18 o 
   7  -6   7      275.55      242.73     19.36 o 
   8  -6   7        4.01        5.26      7.00 o 
   9  -6   7        5.06       17.38      7.93 o 
  10  -6   7      166.52      147.71     17.04 o 
  11  -6   7      158.14      191.35     24.44 o 
 -13  -5   7       84.14       48.00     23.39 o 
 -12  -5   7      490.23      576.80     28.90 o 
 -11  -5   7        2.59        7.89      6.31 o 
 -10  -5   7      321.06      312.51     32.01 o 
  -9  -5   7       63.42       48.10      7.25 o 
  -8  -5   7       67.83       70.42      7.97 o 
  -7  -5   7      146.94      167.52     16.60 o 
  -6  -5   7      429.00      472.26     20.07 o 
  -5  -5   7      155.81      138.76      9.04 o 
  -4  -5   7      212.81      247.49      7.45 o 
  -3  -5   7      464.46      528.75     13.38 o 
  -2  -5   7        5.70       21.34      2.80 o 
  -1  -5   7      475.74      404.44      9.80 o 
   0  -5   7      116.64      105.18      5.95 o 
   1  -5   7    10563.61    10663.54    145.15 o 
   2  -5   7      585.48      657.30     20.19 o 
   3  -5   7      122.91      153.06      7.08 o 
   4  -5   7       59.99       54.32      4.20 o 
   5  -5   7       77.29       84.49     10.90 o 
   6  -5   7       14.61       17.01      6.64 o 
   7  -5   7       36.19       28.76     14.43 o 
   8  -5   7        6.87        1.48      6.77 o 
   9  -5   7        7.38        6.29     17.38 o 
  10  -5   7       15.30        7.95      8.24 o 
  11  -5   7      132.32      116.43     13.94 o 
 -13  -4   7       91.97      111.32     32.14 o 
 -12  -4   7        4.54       -0.93      7.36 o 
 -11  -4   7        9.20       10.67      5.40 o 
 -10  -4   7      243.76      289.74     17.38 o 
  -9  -4   7        1.88        0.58      4.38 o 
  -8  -4   7      411.45      396.06     15.44 o 
  -7  -4   7      390.52      365.10     18.33 o 
  -6  -4   7      162.82      154.25     13.76 o 
  -5  -4   7      644.12      702.00     16.66 o 
  -4  -4   7      245.42      216.60      6.79 o 
  -3  -4   7     1912.48     1882.61     33.55 o 
  -2  -4   7      879.20      882.45     17.49 o 
  -1  -4   7     6983.49     7184.45     93.23 o 
   0  -4   7       86.31      100.89      5.06 o 
   1  -4   7      274.80      293.68      8.50 o 
   2  -4   7       47.76       48.87      4.09 o 
   3  -4   7       97.87      111.10      7.17 o 
   4  -4   7      541.33      574.43     14.60 o 
   5  -4   7       96.98      125.80     29.28 o 
   6  -4   7       28.25       27.13      7.86 o 
   7  -4   7      166.10      192.42     17.26 o 
   8  -4   7      263.66      260.01     21.04 o 
   9  -4   7       59.16       37.59     10.17 o 
  10  -4   7       69.11       67.36     12.87 o 
  11  -4   7        0.04       -4.04      7.75 o 
 -13  -3   7        7.10       32.71     21.96 o 
 -12  -3   7      209.90      242.84     54.92 o 
 -11  -3   7        1.87        1.10      4.27 o 
 -10  -3   7        6.78        6.05      4.40 o 
  -9  -3   7       66.45       61.00      9.47 o 
  -8  -3   7       51.56       45.86      6.12 o 
  -7  -3   7       45.54       37.51      5.42 o 
  -6  -3   7        7.26        9.37      3.50 o 
  -5  -3   7      116.86      115.78      6.44 o 
  -4  -3   7      477.10      475.39     17.95 o 
  -3  -3   7       50.29       65.06      4.75 o 
  -2  -3   7      301.53      380.86      9.04 o 
  -1  -3   7     2363.06     2197.40     31.41 o 
   0  -3   7      384.96      341.39     14.22 o 
   1  -3   7     1831.55     2005.63     28.58 o 
   2  -3   7      807.55      780.98     16.06 o 
   3  -3   7       31.64       44.85      3.36 o 
   4  -3   7       19.79       12.93      4.10 o 
   5  -3   7       19.66        8.51      6.78 o 
   6  -3   7      132.72      125.98     13.77 o 
   7  -3   7      330.84      358.75     40.86 o 
   8  -3   7      261.60      241.16     30.85 o 
   9  -3   7       43.03       29.27      9.32 o 
  10  -3   7       38.57       46.94      8.28 o 
  11  -3   7        2.82       -0.74      7.87 o 
 -13  -2   7       42.66       51.25     22.96 o 
 -12  -2   7        6.10        5.55     14.18 o 
 -11  -2   7       77.64       77.25     12.06 o 
 -10  -2   7      916.54      937.62     30.25 o 
  -9  -2   7      134.42      132.02      9.49 o 
  -8  -2   7      347.96      342.91     13.87 o 
  -7  -2   7      239.74      238.38     14.95 o 
  -6  -2   7     1165.20     1089.80     25.84 o 
  -5  -2   7     1061.39     1028.69     23.70 o 
  -4  -2   7       42.14       49.58      3.04 o 
  -3  -2   7        0.13        2.03      1.87 o 
  -2  -2   7     7894.01     7667.64    106.67 o 
  -1  -2   7      722.16      731.92     18.45 o 
   0  -2   7      145.21      107.78      5.88 o 
   1  -2   7     3377.04     3638.14     52.48 o 
   2  -2   7       71.53       85.88      4.91 o 
   3  -2   7      172.70      155.08     10.66 o 
   4  -2   7      171.06      193.35     17.48 o 
   5  -2   7       79.32       76.28     10.43 o 
   6  -2   7      323.72      298.23     27.78 o 
   7  -2   7       15.29       12.06     14.45 o 
   8  -2   7       43.06       33.54     17.56 o 
   9  -2   7       12.48        9.92      6.01 o 
  10  -2   7      180.78      191.05     33.21 o 
  11  -2   7       10.96       23.09      9.49 o 
 -13  -1   7        5.52       33.10     19.39 o 
 -12  -1   7       13.47       17.16     10.72 o 
 -11  -1   7       68.15       76.77     16.72 o 
 -10  -1   7        0.09        1.20      3.21 o 
  -9  -1   7       85.21       91.81      9.57 o 
  -8  -1   7       21.21       23.65      4.68 o 
  -7  -1   7     1120.20     1149.84     27.02 o 
  -6  -1   7      352.43      454.31     11.83 o 
  -5  -1   7      110.28       74.24      6.27 o 
  -4  -1   7      697.31      657.89     11.81 o 
  -3  -1   7        0.06        0.33      1.88 o 
  -2  -1   7     7416.44     7436.13     95.41 o 
  -1  -1   7      173.31      201.64      5.98 o 
   0  -1   7     7415.76     7668.21    105.14 o 
   1  -1   7      507.62      546.46     10.41 o 
   2  -1   7       40.97       40.22      4.69 o 
   3  -1   7      656.60      798.90     27.70 o 
   4  -1   7      523.45      473.90     18.54 o 
   5  -1   7      437.32      475.82     28.84 o 
   6  -1   7       83.91       85.87     20.15 o 
   7  -1   7       55.97       51.60      9.00 o 
   8  -1   7      313.47      278.10     20.40 o 
   9  -1   7       68.90       49.95      8.03 o 
  10  -1   7       31.68       24.05      9.32 o 
 -13   0   7        1.76       11.37      9.20 o 
 -12   0   7        9.19       12.12      8.48 o 
 -11   0   7       14.02       13.03      9.35 o 
 -10   0   7       61.26       64.39     13.09 o 
  -9   0   7        2.96       -1.76      2.68 o 
  -8   0   7      671.00      679.42     15.91 o 
  -7   0   7       30.12       35.01      4.72 o 
  -6   0   7        5.74        2.62      2.25 o 
  -5   0   7      465.67      562.99     16.32 o 
  -4   0   7     1713.93     1655.05     25.20 o 
  -3   0   7        2.97        9.61      2.15 o 
  -2   0   7      164.17      129.56      4.74 o 
  -1   0   7      541.52      530.61     10.88 o 
   0   0   7     1381.15     1357.63     22.38 o 
   1   0   7     2034.35     2043.68     27.18 o 
   2   0   7      755.88      752.42     22.82 o 
   3   0   7      296.77      321.25     13.65 o 
   4   0   7      103.23      107.77     12.47 o 
   5   0   7        2.04       -2.83      7.55 o 
   6   0   7      224.55      193.01     15.18 o 
   7   0   7      116.09      131.51     11.09 o 
   8   0   7       54.24       45.67      9.52 o 
   9   0   7      490.40      499.96     26.14 o 
  10   0   7      335.96      370.98     50.08 o 
 -13   1   7      268.99      262.36     27.44 o 
 -12   1   7       18.65       18.34      8.84 o 
 -11   1   7      207.46      238.05     19.44 o 
 -10   1   7       22.08       22.76     15.08 o 
  -9   1   7      141.32      138.08      6.39 o 
  -8   1   7     1979.30     1918.08     32.01 o 
  -7   1   7       38.59       48.13      7.60 o 
  -6   1   7     1506.50     1395.69     33.34 o 
  -5   1   7     1359.14     1500.73     30.80 o 
  -4   1   7        3.58        9.93      2.22 o 
  -3   1   7      571.87      559.29     18.80 o 
  -2   1   7     2855.71     2778.97     35.72 o 
  -1   1   7     1618.19     1677.22     24.85 o 
   0   1   7     3575.91     3575.30     48.38 o 
   1   1   7     2104.16     2163.60     30.94 o 
   2   1   7      902.40      937.96     25.46 o 
   3   1   7       23.63       41.98      5.63 o 
   4   1   7       78.00       59.80      6.30 o 
   5   1   7        0.16       -2.57      4.57 o 
   6   1   7        0.07       -2.46      4.15 o 
   7   1   7      539.39      556.40     21.01 o 
   8   1   7      543.85      547.62     27.20 o 
   9   1   7      380.98      337.66     23.24 o 
  10   1   7       11.94        8.31      8.64 o 
 -13   2   7       54.70       62.58     30.12 o 
 -12   2   7        0.89       -3.44     12.82 o 
 -11   2   7      103.29       92.47     48.86 o 
 -10   2   7      327.73      329.98     36.61 o 
  -9   2   7      521.25      503.05     21.70 o 
  -8   2   7      758.52      717.83     14.98 o 
  -7   2   7        0.82       -2.10      2.10 o 
  -6   2   7     1105.53     1083.36     26.76 o 
  -5   2   7     2114.13     2082.26     40.97 o 
  -4   2   7      546.33      506.47     11.32 o 
  -3   2   7      133.24      117.65      6.46 o 
  -2   2   7       15.31        4.54      2.32 o 
  -1   2   7      209.31      201.70      8.38 o 
   0   2   7      896.60      963.52     16.41 o 
   1   2   7     1179.69     1228.13     18.66 o 
   2   2   7      797.40      806.76     18.49 o 
   3   2   7       80.17       78.30      8.97 o 
   4   2   7     1273.16     1298.31     27.09 o 
   5   2   7       40.71       41.26      6.25 o 
   6   2   7      555.38      606.72     25.33 o 
   7   2   7       17.85       11.78      7.57 o 
   8   2   7        8.32       -5.46      6.95 o 
   9   2   7       39.90       26.18     15.58 o 
  10   2   7       46.36       38.48     11.23 o 
 -13   3   7       42.25       74.60     17.47 o 
 -12   3   7       10.06       -3.43      7.96 o 
 -11   3   7        0.90        3.98      9.23 o 
 -10   3   7       15.40       12.10      3.42 o 
  -9   3   7      301.74      306.25     13.04 o 
  -8   3   7      220.37      242.24      9.50 o 
  -7   3   7        4.39        2.13      5.35 o 
  -6   3   7        0.78        1.96      2.20 o 
  -5   3   7     2037.19     2171.78     44.40 o 
  -4   3   7      490.40      477.31     11.98 o 
  -3   3   7       16.12       12.24      3.05 o 
  -2   3   7       79.97       81.15      4.11 o 
  -1   3   7     1040.06     1207.91     18.28 o 
   0   3   7      210.09      209.17      6.94 o 
   1   3   7      457.08      489.03      9.61 o 
   2   3   7        0.18       -1.75      2.77 o 
   3   3   7      512.28      521.53     17.70 o 
   4   3   7     1533.59     1504.16     30.77 o 
   5   3   7      182.74      167.87      9.18 o 
   6   3   7        0.94       -5.40      5.63 o 
   7   3   7        3.12        4.17      6.79 o 
   8   3   7      304.22      301.04     33.70 o 
   9   3   7        0.56        6.90      8.32 o 
 -14   4   7      122.65      127.75     21.87 o 
 -13   4   7       30.99       39.11     14.29 o 
 -12   4   7       18.13        5.35     11.41 o 
 -11   4   7      380.40      366.16     30.30 o 
 -10   4   7       66.91       50.90      6.80 o 
  -9   4   7      108.40      115.09      9.75 o 
  -8   4   7      124.57      105.30      9.56 o 
  -6   4   7      334.79      281.24     19.74 o 
  -5   4   7      169.92      170.57      6.66 o 
  -4   4   7      616.76      661.77     16.18 o 
  -3   4   7     3429.55     3503.71     52.04 o 
  -2   4   7      111.26      126.83      5.70 o 
  -1   4   7     1418.87     1439.42     24.82 o 
   0   4   7     1424.69     1541.91     24.43 o 
   1   4   7        8.80       14.35      2.91 o 
   2   4   7       31.91       28.67      4.75 o 
   3   4   7     1011.20     1020.50     26.32 o 
   4   4   7     1049.64     1136.75     46.84 o 
   5   4   7        4.83       -3.60      3.60 o 
   6   4   7        9.05       12.94      7.01 o 
   7   4   7      615.24      597.77     35.61 o 
   8   4   7      157.08      195.36     18.49 o 
   9   4   7       23.03       23.88     10.05 o 
 -14   5   7        0.13       12.29     13.34 o 
 -13   5   7       38.25       34.83     14.88 o 
 -12   5   7      295.65      291.72     28.89 o 
 -11   5   7       18.32       12.74     11.54 o 
 -10   5   7      206.37      203.29     12.52 o 
  -9   5   7      254.18      200.37     13.33 o 
  -8   5   7      613.80      579.92     21.51 o 
  -6   5   7      675.99      656.01     33.66 o 
  -5   5   7     3000.29     2906.54     55.26 o 
  -4   5   7        4.43        3.61      2.54 o 
  -3   5   7        1.40       -0.62      2.24 o 
  -2   5   7      854.47      897.60     16.37 o 
  -1   5   7      799.16      900.32     16.67 o 
   0   5   7       18.64       10.02      3.17 o 
   1   5   7      342.21      345.64     11.54 o 
   2   5   7      124.98      120.49      8.39 o 
   3   5   7      215.97      231.04     13.10 o 
   4   5   7      434.53      416.14     16.61 o 
   5   5   7      187.35      198.19     11.16 o 
   6   5   7      258.27      300.89     21.49 o 
   7   5   7       70.45       67.33     12.28 o 
   8   5   7       12.33       25.08     10.69 o 
   9   5   7        1.95       14.04      9.63 o 
 -14   6   7       14.44       42.64     23.11 o 
 -13   6   7       79.88       64.83     25.43 o 
 -12   6   7       39.88       47.31     14.93 o 
 -11   6   7        0.10        1.20      5.07 o 
 -10   6   7       15.23        3.34      4.99 o 
  -9   6   7      626.74      497.68     54.41 o 
  -8   6   7      958.75      795.29     26.90 o 
  -7   6   7     1880.90     1837.60     48.26 o 
  -6   6   7       65.87       65.66      8.47 o 
  -5   6   7      296.38      312.20     16.50 o 
  -4   6   7       72.04       62.59      5.77 o 
  -3   6   7      121.83      112.18      6.79 o 
  -2   6   7       95.31      112.38      9.01 o 
  -1   6   7       64.43       61.43      5.31 o 
   0   6   7      248.42      269.16     12.11 o 
   1   6   7      155.46      159.43      8.02 o 
   2   6   7      771.71      766.13     27.53 o 
   3   6   7      998.30      972.68     30.34 o 
   4   6   7      123.24      130.01     11.97 o 
   5   6   7      398.21      380.19     15.90 o 
   6   6   7       70.94       92.06     16.27 o 
   7   6   7        0.01        1.04      8.91 o 
   8   6   7        0.28        7.63     10.81 o 
 -14   7   7      183.31      151.31     36.79 o 
 -13   7   7       27.41       31.39     22.34 o 
 -12   7   7      419.03      405.07     18.32 o 
 -11   7   7       73.38       74.21      9.46 o 
 -10   7   7      204.10      214.15     15.15 o 
  -9   7   7      229.65      233.20     28.92 o 
  -8   7   7      351.81      273.32     15.92 o 
  -7   7   7      378.93      411.89     31.46 o 
  -6   7   7      252.41      220.58     20.34 o 
  -5   7   7      475.21      442.54     16.51 o 
  -4   7   7      401.24      418.65     63.54 o 
  -3   7   7      255.85      268.63     11.58 o 
  -2   7   7      853.23      833.16     16.67 o 
  -1   7   7      426.46      369.01     11.73 o 
   0   7   7        1.95       -3.55      3.55 o 
   1   7   7     1640.86     1642.88     29.37 o 
   2   7   7       30.26       26.28      7.35 o 
   3   7   7      129.45      125.27     17.29 o 
   4   7   7      244.06      227.83     18.65 o 
   5   7   7       58.33       52.25      9.54 o 
   6   7   7      242.54      256.06     25.41 o 
   7   7   7      235.82      221.39     24.73 o 
   8   7   7        0.66       -0.51     10.79 o 
 -13   8   7       89.79       53.54     26.13 o 
 -12   8   7       45.88       30.57     20.46 o 
 -11   8   7      303.29      260.90     54.97 o 
 -10   8   7        8.49       -2.18      7.61 o 
  -9   8   7      296.54      349.24     55.20 o 
  -8   8   7      873.42      823.29     34.36 o 
  -7   8   7       57.89       74.66     11.70 o 
  -6   8   7       38.01       40.59      5.72 o 
  -5   8   7       53.52       55.93      7.43 o 
  -4   8   7       51.98       44.42      6.61 o 
  -3   8   7      199.95      173.52      8.72 o 
  -2   8   7      100.31      102.14      7.14 o 
  -1   8   7     1122.96     1052.49     26.41 o 
   0   8   7      470.44      421.28     12.82 o 
   1   8   7      604.77      563.29     23.08 o 
   2   8   7      181.10      168.93     14.29 o 
   3   8   7        4.07        3.89      5.81 o 
   4   8   7      359.09      391.22     25.66 o 
   5   8   7      243.95      279.27     16.40 o 
   6   8   7       44.62       61.16     15.72 o 
   7   8   7        2.21       24.86     22.09 o 
 -13   9   7       73.77       65.70     16.60 o 
 -12   9   7       92.80       94.83     12.67 o 
 -11   9   7       98.51      139.20     15.44 o 
 -10   9   7      255.96      215.88     27.50 o 
  -9   9   7       90.63       97.59     21.69 o 
  -8   9   7      176.41      141.61     15.90 o 
  -7   9   7        0.06        6.32     10.80 o 
  -6   9   7        0.61        0.67      4.24 o 
  -5   9   7     3171.00     2971.21     58.13 o 
  -4   9   7      301.33      257.79     13.56 o 
  -3   9   7      237.36      230.85     11.60 o 
  -2   9   7       91.43      102.01      7.32 o 
  -1   9   7        0.42        3.34      4.46 o 
   0   9   7      130.66      119.72      8.04 o 
   1   9   7       13.29       -1.79      4.95 o 
   2   9   7        6.14        4.35      6.42 o 
   3   9   7      412.26      381.49     30.78 o 
   4   9   7      111.53      117.41     12.30 o 
   5   9   7        0.34        6.35      8.18 o 
   6   9   7       31.16       19.12     13.39 o 
   7   9   7        0.50       12.58     11.69 o 
 -13  10   7       10.56       10.98     14.29 o 
 -12  10   7       16.33       23.02      9.37 o 
 -11  10   7       43.49       45.11     16.32 o 
 -10  10   7       66.74       83.23     23.61 o 
  -9  10   7       14.65       22.42      8.76 o 
  -8  10   7       51.80       72.25     12.81 o 
  -7  10   7       62.59       66.56     12.07 o 
  -6  10   7      485.80      507.21     16.79 o 
  -5  10   7      806.12      802.68     22.98 o 
  -4  10   7     1212.36     1174.31     29.87 o 
  -3  10   7      828.27      785.25     20.58 o 
  -2  10   7      787.69      691.85     17.48 o 
  -1  10   7       17.19       16.26      5.20 o 
   0  10   7       11.62       16.33      5.40 o 
   1  10   7       68.57       70.75      8.91 o 
   2  10   7      430.84      466.43     23.46 o 
   3  10   7      354.88      347.44     21.45 o 
   4  10   7       60.26       75.67     11.17 o 
   5  10   7       59.58       85.35     11.26 o 
   6  10   7      161.85      188.13     24.79 o 
 -13  11   7       12.85       44.11     27.02 o 
 -12  11   7        0.15        3.53      7.92 o 
 -11  11   7       22.48       20.18     14.50 o 
 -10  11   7      650.95      750.95     35.38 o 
  -9  11   7      557.93      514.72     29.82 o 
  -8  11   7      104.80       67.82     12.48 o 
  -7  11   7       25.81       26.25      9.64 o 
  -6  11   7      140.67      147.79     10.46 o 
  -5  11   7      312.08      324.24     15.28 o 
  -4  11   7      236.72      233.06     14.40 o 
  -3  11   7        8.17        4.64      5.42 o 
  -2  11   7      649.98      639.96     21.00 o 
  -1  11   7      395.64      357.56     19.62 o 
   0  11   7       33.20       26.30      7.87 o 
   1  11   7      181.73      190.20     19.47 o 
   2  11   7      417.87      447.59     29.43 o 
   3  11   7      212.08      225.35     17.80 o 
   4  11   7      316.41      334.92     21.55 o 
   5  11   7      226.19      273.75     16.76 o 
 -12  12   7      324.37      311.51     25.24 o 
 -11  12   7      311.97      350.51     49.90 o 
 -10  12   7       65.00       61.40     12.82 o 
  -9  12   7      117.50      117.66     33.67 o 
  -8  12   7      535.41      540.88     31.60 o 
  -7  12   7        5.12       -3.06      4.01 o 
  -6  12   7        3.04       -3.45      5.15 o 
  -5  12   7       87.06       95.13     13.94 o 
  -4  12   7       37.38       36.78      7.53 o 
  -3  12   7       52.91       35.10      7.70 o 
  -2  12   7        2.54        2.76      7.02 o 
  -1  12   7      361.05      358.93     21.08 o 
   0  12   7      549.56      535.29     27.84 o 
   1  12   7        1.94       11.64      9.56 o 
   2  12   7      283.39      311.21     30.75 o 
   3  12   7       35.45       26.31     10.93 o 
   4  12   7       72.88       73.36     12.08 o 
   5  12   7        3.64      -17.08     17.08 o 
 -12  13   7       50.78       51.71     13.51 o 
 -11  13   7       55.25       48.79     13.17 o 
 -10  13   7       95.40      115.61     20.17 o 
  -9  13   7       56.54       74.87     15.15 o 
  -8  13   7       21.84        9.35      9.67 o 
  -7  13   7       73.34       81.03      8.77 o 
  -6  13   7      145.98      154.17     17.83 o 
  -5  13   7       77.91       76.63      9.94 o 
  -4  13   7        0.01       -5.29      5.29 o 
  -3  13   7       36.65       47.37     10.27 o 
  -2  13   7      156.85      144.03     12.27 o 
  -1  13   7        0.56       -6.20      6.20 o 
   0  13   7      213.69      227.10     21.14 o 
   1  13   7       42.23       26.68     11.67 o 
   2  13   7       16.00       13.17     10.75 o 
   3  13   7       52.39       63.30     14.17 o 
   4  13   7       36.35       28.03     15.07 o 
 -11  14   7       14.06       15.32     10.73 o 
 -10  14   7      446.01      474.57     31.81 o 
  -9  14   7       86.53       88.26     18.46 o 
  -8  14   7       26.57       12.94     11.35 o 
  -7  14   7       91.47       64.36      8.21 o 
  -6  14   7        2.85        4.22      9.41 o 
  -5  14   7      138.11      161.59     12.76 o 
  -4  14   7       94.87       97.56     12.65 o 
  -3  14   7       32.75       23.11      8.34 o 
  -2  14   7      188.34      238.56     19.81 o 
  -1  14   7        7.14        8.78     11.81 o 
   0  14   7       80.76       79.61     14.51 o 
   1  14   7      246.48      261.89     32.14 o 
   2  14   7       57.76       24.95     15.39 o 
   3  14   7       82.15       70.07     16.38 o 
 -10  15   7      113.80      105.84     17.99 o 
  -9  15   7      142.63      128.91     20.01 o 
  -8  15   7       84.47       82.57     17.43 o 
  -7  15   7       23.43       26.59      7.15 o 
  -6  15   7       57.62       66.36      9.56 o 
  -5  15   7        7.92       13.37      7.16 o 
  -4  15   7      166.22      176.45     16.14 o 
  -3  15   7       16.94       20.93      9.28 o 
  -2  15   7       10.42        5.90     10.03 o 
  -1  15   7      151.95      193.04     47.41 o 
   0  15   7      290.70      312.86     33.55 o 
   1  15   7      113.73      102.25     22.48 o 
  -9  16   7       64.32       62.98     16.42 o 
  -8  16   7        2.26       11.25     11.75 o 
  -7  16   7       78.85       91.13     10.09 o 
  -6  16   7      183.39      195.22     14.77 o 
  -5  16   7       18.53       13.67     10.82 o 
  -4  16   7       26.38       18.09      9.13 o 
  -3  16   7       32.98       18.13     14.03 o 
  -2  16   7        3.19        3.68      8.76 o 
  -1  16   7       57.31       78.30     15.51 o 
   0  16   7      181.34      199.70     31.21 o 
  -7  17   7      105.51      119.32     11.76 o 
  -6  17   7        3.99        4.62      8.79 o 
  -5  17   7      304.41      369.00     31.85 o 
  -4  17   7        2.01        0.59      8.80 o 
  -3  17   7       74.56       55.59     16.12 o 
  -2  17   7        2.68       -5.82     14.58 o 
   1 -21   8       32.98       19.57     10.72 o 
   2 -21   8      170.01      164.65     18.53 o 
   3 -21   8       13.05       22.57     10.73 o 
  -2 -20   8       31.89       37.15     12.68 o 
  -1 -20   8        0.06       -3.91      8.50 o 
   0 -20   8      105.33      122.03     13.66 o 
   1 -20   8       32.59        9.92      7.85 o 
   2 -20   8      157.65      149.69     17.48 o 
   3 -20   8        0.32       -6.15      8.81 o 
   4 -20   8       37.21       33.70     11.10 o 
   5 -20   8      214.55      250.92     20.37 o 
  -4 -19   8       22.59       30.47      9.36 o 
  -3 -19   8        3.30       -4.85      7.35 o 
  -2 -19   8      395.81      389.99     25.82 o 
  -1 -19   8        1.79        7.11      7.45 o 
   0 -19   8      443.72      484.95     33.55 o 
   1 -19   8       33.09       46.20      9.62 o 
   2 -19   8        4.23       -2.82      8.40 o 
   3 -19   8       47.06       46.57     11.73 o 
   4 -19   8      127.72      107.40     20.15 o 
   5 -19   8       13.18        9.69      7.99 o 
   6 -19   8        0.61       -2.82      6.89 o 
   7 -19   8      186.49      206.28     21.04 o 
  -5 -18   8        0.25       -5.70      6.82 o 
  -4 -18   8      377.36      312.59     19.72 o 
  -3 -18   8        0.38       -2.19      7.13 o 
  -2 -18   8       13.47        9.26      7.22 o 
  -1 -18   8        2.52        7.02      6.66 o 
   0 -18   8      205.66      192.62     15.12 o 
   1 -18   8        9.82        2.41      6.84 o 
   2 -18   8      148.15      154.06     27.75 o 
   3 -18   8        3.77        5.47      7.88 o 
   4 -18   8      164.54      168.05     14.36 o 
   5 -18   8      384.14      397.29     19.86 o 
   6 -18   8       80.54       64.47      9.32 o 
   7 -18   8       35.48       38.98     12.26 o 
   8 -18   8       39.51       11.16     18.04 o 
  -6 -17   8        0.67       -2.89      6.80 o 
  -5 -17   8        4.05       15.59      6.93 o 
  -4 -17   8       26.75       13.67      7.83 o 
  -3 -17   8      272.94      258.13     17.50 o 
  -2 -17   8       14.94       13.01      7.72 o 
  -1 -17   8        6.49        5.05      5.99 o 
   0 -17   8        4.00       -4.88      5.58 o 
   1 -17   8      114.50      116.66     10.79 o 
   2 -17   8       26.10       11.95      8.09 o 
   3 -17   8      366.72      361.62     23.02 o 
   4 -17   8      202.84      186.76     14.25 o 
   5 -17   8       11.84        0.24      6.22 o 
   6 -17   8        9.99       12.65      6.62 o 
   7 -17   8        7.88       14.27     12.25 o 
   8 -17   8        0.20       -8.81     11.50 o 
  -7 -16   8       21.57       29.04     10.00 o 
  -6 -16   8       78.38       87.11      9.96 o 
  -5 -16   8      153.97      149.37     14.51 o 
  -4 -16   8       63.25       68.81      9.17 o 
  -3 -16   8       13.72       14.79      6.97 o 
  -2 -16   8        0.03       -5.32      5.32 o 
  -1 -16   8      724.52      692.72     21.92 o 
   0 -16   8      626.72      618.88     20.85 o 
   1 -16   8      231.62      208.58     13.44 o 
   2 -16   8      572.31      605.79     23.81 o 
   3 -16   8      532.48      534.45     29.94 o 
   4 -16   8      170.26      153.43     12.74 o 
   5 -16   8       24.67       21.18     11.52 o 
   6 -16   8       80.73       90.27      7.77 o 
   7 -16   8      290.64      285.75     22.42 o 
   8 -16   8      499.97      603.77     36.40 o 
   9 -16   8       36.03       46.36     14.15 o 
  -8 -15   8        5.66       14.89      9.11 o 
  -7 -15   8        8.98        2.40      8.10 o 
  -6 -15   8       56.39       47.91      7.77 o 
  -5 -15   8      332.62      363.98     16.73 o 
  -4 -15   8      498.04      514.13     20.13 o 
  -3 -15   8      194.15      214.94     13.66 o 
  -2 -15   8      105.50      128.13     12.07 o 
  -1 -15   8        0.05       -0.95      6.20 o 
   0 -15   8       47.72       47.00      8.78 o 
   1 -15   8      294.75      321.10     15.93 o 
   2 -15   8       33.22       37.02      7.60 o 
   3 -15   8        8.49        6.76      5.75 o 
   4 -15   8     1294.66     1288.80     34.29 o 
   5 -15   8      123.31      126.02     11.07 o 
   6 -15   8      807.22      866.80     24.80 o 
   7 -15   8       17.56       28.14     11.49 o 
   8 -15   8       26.75       21.95     11.66 o 
   9 -15   8       61.80       85.98     15.54 o 
  -9 -14   8        0.53        1.62     10.41 o 
  -8 -14   8      105.78      126.90     14.43 o 
  -7 -14   8       64.70       55.64     10.81 o 
  -6 -14   8      166.06      158.34     10.99 o 
  -5 -14   8       46.77       39.47      7.42 o 
  -4 -14   8       63.37       76.26      8.63 o 
  -3 -14   8       33.49       29.27      7.12 o 
  -2 -14   8      439.36      429.14     18.47 o 
  -1 -14   8       29.38       34.67      6.57 o 
   0 -14   8      216.21      189.32     11.91 o 
   1 -14   8      295.86      285.28     13.18 o 
   2 -14   8      212.93      210.18     13.14 o 
   3 -14   8      266.85      254.89     13.82 o 
   4 -14   8        5.00       11.67      5.87 o 
   5 -14   8      494.82      595.38     31.64 o 
   6 -14   8        3.74        3.92      4.63 o 
   7 -14   8       26.03       12.55      9.70 o 
   8 -14   8       64.95       67.87     18.13 o 
   9 -14   8        3.66       -0.29      9.30 o 
  10 -14   8        0.09       12.98     24.35 o 
  -9 -13   8       58.33       68.15     11.63 o 
  -8 -13   8        9.39        1.11      9.05 o 
  -7 -13   8       27.35       31.31      8.87 o 
  -6 -13   8      243.23      229.58     14.26 o 
  -5 -13   8      509.47      542.89     21.42 o 
  -4 -13   8      150.84      151.62     10.83 o 
  -3 -13   8      901.66      907.50     30.37 o 
  -2 -13   8      512.98      487.06     15.54 o 
  -1 -13   8     1500.35     1411.15     28.77 o 
   0 -13   8       59.78       74.54     10.07 o 
   1 -13   8      132.96      141.73      9.05 o 
   2 -13   8       31.45       25.00      5.12 o 
   3 -13   8      543.11      555.46     19.25 o 
   4 -13   8      177.51      164.31     11.69 o 
   5 -13   8      457.33      411.53     22.87 o 
   6 -13   8        2.09        3.85      7.09 o 
   7 -13   8      109.96      124.36     17.06 o 
   8 -13   8        0.01       -5.61      7.58 o 
   9 -13   8       52.04       87.44     19.92 o 
  10 -13   8      143.41      151.46     19.21 o 
 -10 -12   8      467.96      531.10     26.26 o 
  -9 -12   8      406.98      417.92     23.75 o 
  -8 -12   8       16.09       11.03      8.79 o 
  -7 -12   8      100.57       81.42     11.13 o 
  -6 -12   8      148.26      150.15     11.49 o 
  -5 -12   8      454.32      475.01     17.06 o 
  -4 -12   8      433.53      445.89     16.21 o 
  -3 -12   8       99.66      109.81     13.14 o 
  -2 -12   8     1387.90     1424.94     28.51 o 
  -1 -12   8       37.44       27.01      5.24 o 
   0 -12   8      163.99      146.02      8.23 o 
   1 -12   8      430.94      393.07     13.53 o 
   2 -12   8        0.51       -3.49      3.49 o 
   3 -12   8      228.88      233.19     13.47 o 
   4 -12   8        5.39        1.91      4.97 o 
   5 -12   8      498.68      510.55     20.64 o 
   6 -12   8      469.66      469.51     23.12 o 
   7 -12   8       69.66       54.14     12.07 o 
   8 -12   8      111.99      102.77     15.64 o 
   9 -12   8       81.32       83.48     14.63 o 
  10 -12   8       78.58       69.80     14.29 o 
 -10 -11   8       46.66       54.03     10.00 o 
  -9 -11   8       43.19       28.99      8.98 o 
  -8 -11   8       32.76       37.71     11.23 o 
  -7 -11   8      156.63      175.17     14.37 o 
  -6 -11   8        2.11        1.00      4.53 o 
  -5 -11   8      143.20      140.68      9.60 o 
  -4 -11   8      430.67      434.54     15.43 o 
  -3 -11   8      392.12      428.33     15.43 o 
  -2 -11   8      394.26      422.55     15.69 o 
  -1 -11   8      456.26      457.95     13.58 o 
   0 -11   8        3.24        8.85      3.43 o 
   1 -11   8       14.72       12.11      4.20 o 
   2 -11   8      269.40      276.50     11.21 o 
   3 -11   8      177.28      179.63     13.14 o 
   4 -11   8      331.67      353.61     16.84 o 
   5 -11   8      155.21      139.96     15.82 o 
   6 -11   8       30.24       34.71      9.81 o 
   7 -11   8       53.78       81.52     16.85 o 
   8 -11   8        0.56       11.10      9.34 o 
   9 -11   8        5.83       14.02      9.59 o 
  10 -11   8       34.78       39.94     25.68 o 
 -11 -10   8        0.49       -4.55      9.00 o 
 -10 -10   8       16.77        8.80      7.42 o 
  -9 -10   8       19.65       37.41      8.39 o 
  -8 -10   8        3.12       -3.74      5.12 o 
  -7 -10   8        9.17        6.61      6.44 o 
  -6 -10   8       34.81       32.61      5.43 o 
  -5 -10   8        1.05       -1.36      5.16 o 
  -4 -10   8     1192.80     1156.25     26.43 o 
  -3 -10   8        0.64        0.17      3.91 o 
  -2 -10   8      499.10      475.04     14.59 o 
  -1 -10   8      308.13      321.07     10.45 o 
   0 -10   8      112.66       93.31      6.92 o 
   1 -10   8       38.14       40.25      4.61 o 
   2 -10   8       12.51        8.78      4.24 o 
   3 -10   8      395.54      408.29     17.99 o 
   4 -10   8        4.22        9.18      4.56 o 
   5 -10   8       62.39       59.96      6.71 o 
   6 -10   8      679.87      760.26     33.80 o 
   7 -10   8      154.39      166.22     36.79 o 
   8 -10   8      921.99      931.18     60.62 o 
   9 -10   8      109.31      122.94     16.48 o 
  10 -10   8       69.01       72.38     14.20 o 
 -11  -9   8       23.89       43.96     10.04 o 
 -10  -9   8      232.50      249.00     17.20 o 
  -9  -9   8      151.98      135.97     14.57 o 
  -8  -9   8      223.92      203.18     14.61 o 
  -7  -9   8      115.64       78.76      9.72 o 
  -6  -9   8     1617.85     1570.35     39.32 o 
  -5  -9   8      368.72      319.63     12.58 o 
  -4  -9   8      773.85      769.27     26.06 o 
  -3  -9   8        1.69       -1.16      4.22 o 
  -2  -9   8      649.74      638.85     17.78 o 
  -1  -9   8        0.14       -1.95      2.70 o 
   0  -9   8       15.07        5.00      2.97 o 
   1  -9   8       93.49       84.02      5.71 o 
   2  -9   8      130.64      133.01      7.62 o 
   3  -9   8       36.43       35.88      7.07 o 
   4  -9   8     1281.01     1329.53     26.60 o 
   5  -9   8     1336.92     1393.46     31.22 o 
   6  -9   8       44.84       26.28     10.03 o 
   7  -9   8      227.24      181.48     18.15 o 
   8  -9   8      535.94      487.74     28.80 o 
   9  -9   8       87.79       68.17     16.13 o 
  10  -9   8       45.89       21.92     10.29 o 
  11  -9   8       58.54       62.67     28.79 o 
 -12  -8   8      137.51      128.86     28.76 o 
 -11  -8   8       17.68       22.90      7.70 o 
 -10  -8   8      177.52      162.35     13.59 o 
  -9  -8   8        1.20       -2.99      5.16 o 
  -8  -8   8      644.91      637.51     22.63 o 
  -7  -8   8      872.63      800.52     31.75 o 
  -6  -8   8      207.26      226.57     14.32 o 
  -5  -8   8      229.10      262.55     12.99 o 
  -4  -8   8      650.78      668.75     27.93 o 
  -3  -8   8     2340.25     2412.71     46.63 o 
  -2  -8   8     1166.72     1309.67     22.53 o 
  -1  -8   8       37.09       35.36      4.01 o 
   0  -8   8     1566.06     1620.72     26.47 o 
   1  -8   8     1753.03     1748.25     29.01 o 
   2  -8   8       12.71       14.15      3.74 o 
   3  -8   8      551.90      518.46     19.62 o 
   4  -8   8      716.04      735.00     20.97 o 
   5  -8   8       12.26        6.45      4.23 o 
   6  -8   8      137.96      126.55     22.76 o 
   7  -8   8      586.75      583.17     29.03 o 
   8  -8   8      513.04      419.21     58.03 o 
   9  -8   8       59.18       70.27     12.79 o 
  10  -8   8      278.77      272.00     23.38 o 
  11  -8   8        1.46        0.06      8.24 o 
 -12  -7   8       15.48       32.05      9.39 o 
 -11  -7   8       85.20       94.40     10.94 o 
 -10  -7   8       23.13       23.85      7.26 o 
  -9  -7   8       66.18       68.85      8.88 o 
  -8  -7   8      251.83      281.53     19.50 o 
  -7  -7   8        1.73        3.42      4.44 o 
  -6  -7   8        0.00       -0.91      4.37 o 
  -5  -7   8       62.75       54.36      5.34 o 
  -4  -7   8        1.14        4.44      4.79 o 
  -3  -7   8      860.81      892.69     19.44 o 
  -2  -7   8      767.69      723.38     14.49 o 
  -1  -7   8      594.90      603.72     12.93 o 
   0  -7   8        0.54        0.77      2.36 o 
   1  -7   8      544.69      582.61     12.76 o 
   2  -7   8      105.72       96.85      5.84 o 
   3  -7   8      865.92      898.40     22.66 o 
   4  -7   8     1228.49     1326.50     29.59 o 
   5  -7   8       23.18       26.69      3.61 o 
   6  -7   8      197.36      191.42     17.61 o 
   7  -7   8       74.77       77.72     21.34 o 
   8  -7   8     1230.86     1235.34     46.99 o 
   9  -7   8       15.68       20.47      8.88 o 
  10  -7   8        3.56        3.87     12.96 o 
  11  -7   8       52.34       77.15     14.80 o 
 -12  -6   8        0.02        6.26      8.16 o 
 -11  -6   8       49.72       71.49      9.25 o 
 -10  -6   8       28.79       29.51      9.03 o 
  -9  -6   8      190.07      174.46     12.60 o 
  -8  -6   8        2.19        0.14      4.63 o 
  -7  -6   8      149.12      148.40     11.71 o 
  -6  -6   8       77.82       73.23      7.57 o 
  -5  -6   8      597.06      646.06     16.93 o 
  -4  -6   8     2124.31     2113.23     33.28 o 
  -3  -6   8      422.53      431.98     11.13 o 
  -2  -6   8     1527.05     1669.28     27.72 o 
  -1  -6   8      873.42      926.39     17.82 o 
   0  -6   8     4120.76     4111.45     56.51 o 
   1  -6   8      265.55      295.35      9.32 o 
   2  -6   8        0.27       -0.25      2.44 o 
   3  -6   8       85.20       84.88      8.53 o 
   4  -6   8     1344.84     1282.57     28.23 o 
   5  -6   8      100.16      101.61     12.71 o 
   6  -6   8      519.17      476.77     39.64 o 
   7  -6   8      862.45      848.67     35.89 o 
   8  -6   8      882.62      920.82     77.47 o 
   9  -6   8      260.50      206.55     19.84 o 
  10  -6   8       22.85       15.29      9.29 o 
  11  -6   8        2.68       11.34      9.91 o 
 -13  -5   8       86.68      132.86     32.81 o 
 -12  -5   8      706.39      809.57     28.68 o 
 -11  -5   8       12.90       16.00      6.45 o 
 -10  -5   8      224.84      248.03     14.88 o 
  -9  -5   8      714.73      699.23     24.80 o 
  -8  -5   8     1885.32     1908.34     43.75 o 
  -7  -5   8       60.38       61.04      7.14 o 
  -6  -5   8      330.01      295.54     13.96 o 
  -5  -5   8      140.72      124.09      6.56 o 
  -4  -5   8     1290.76     1278.43     20.43 o 
  -3  -5   8      271.72      277.14     11.31 o 
  -2  -5   8     3725.30     3592.13     49.63 o 
  -1  -5   8     2285.12     2413.18     37.25 o 
   0  -5   8     6728.27     6729.73     94.27 o 
   1  -5   8      150.03      157.67      6.99 o 
   2  -5   8     1579.00     1475.45     23.07 o 
   3  -5   8       87.42       85.55      7.39 o 
   4  -5   8        1.11       -0.08      3.62 o 
   5  -5   8      178.77      148.55     14.77 o 
   6  -5   8      286.43      303.70     21.92 o 
   7  -5   8      295.58      255.24     25.57 o 
   8  -5   8       53.63       52.08     11.54 o 
   9  -5   8        0.56       12.58      8.80 o 
  10  -5   8      111.62      129.96     16.67 o 
  11  -5   8       22.85       51.40     13.28 o 
 -13  -4   8        1.56       12.73     18.52 o 
 -12  -4   8       60.68       69.85     11.55 o 
 -11  -4   8        2.26        0.60      4.99 o 
 -10  -4   8       37.45       43.95      7.29 o 
  -9  -4   8        0.10        0.22      4.41 o 
  -8  -4   8      170.58      175.12     11.39 o 
  -7  -4   8       19.79       25.31      6.72 o 
  -6  -4   8      182.14      196.78     14.05 o 
  -5  -4   8       65.54       74.82      9.93 o 
  -4  -4   8       21.58       12.78      2.45 o 
  -3  -4   8     1906.41     2017.00     36.11 o 
  -2  -4   8      924.02      895.44     15.74 o 
  -1  -4   8     1208.77     1293.72     20.87 o 
   0  -4   8     1298.52     1397.68     22.31 o 
   1  -4   8       78.45       89.60      5.17 o 
   2  -4   8      134.54      135.50      6.81 o 
   3  -4   8       42.51       36.75      5.19 o 
   4  -4   8      227.77      225.90     19.64 o 
   5  -4   8      117.09      115.05     13.14 o 
   6  -4   8       79.03       69.94     11.61 o 
   7  -4   8       39.22       48.32     10.35 o 
   8  -4   8       41.27       34.77     16.75 o 
   9  -4   8       12.76       31.40      9.73 o 
  10  -4   8       30.57       28.23     12.46 o 
 -13  -3   8       80.35       89.70     27.30 o 
 -12  -3   8       90.89       86.47     16.81 o 
 -11  -3   8      276.65      312.05     21.34 o 
 -10  -3   8        3.73       -1.64      4.33 o 
  -9  -3   8     1313.43     1281.16     31.96 o 
  -8  -3   8       63.38       65.73      7.22 o 
  -7  -3   8       65.39       43.28      8.50 o 
  -6  -3   8      992.98     1139.18     33.26 o 
  -5  -3   8     3389.61     3333.58     62.22 o 
  -4  -3   8        0.15       -0.59      1.82 o 
  -3  -3   8      539.78      611.61     14.32 o 
  -2  -3   8        3.92        0.16      1.80 o 
  -1  -3   8      652.20      697.26     13.88 o 
   0  -3   8      752.55      711.33     13.43 o 
   1  -3   8     3823.31     3880.99     51.87 o 
   2  -3   8     1233.12     1238.27     23.47 o 
   3  -3   8        0.21       -3.08      3.08 o 
   4  -3   8     1092.47     1142.97     29.78 o 
   5  -3   8       49.86       47.97     12.96 o 
   6  -3   8       13.33       -2.44      5.34 o 
   7  -3   8      104.93      100.52     14.05 o 
   8  -3   8       30.70       27.20      9.56 o 
   9  -3   8       12.96       14.47      7.66 o 
  10  -3   8       87.83       98.99     11.02 o 
 -13  -2   8      230.98      234.91     31.48 o 
 -12  -2   8      245.09      263.13     30.36 o 
 -11  -2   8       34.04       43.42     10.07 o 
 -10  -2   8        4.95        3.83      5.98 o 
  -9  -2   8     3482.25     3409.91     69.39 o 
  -8  -2   8     2086.14     1956.54     42.61 o 
  -7  -2   8      851.79      806.12     36.02 o 
  -6  -2   8      576.58      582.37     18.75 o 
  -5  -2   8        0.60       -1.45      2.39 o 
  -4  -2   8      635.47      615.67     12.05 o 
  -3  -2   8      789.04      789.94     16.80 o 
  -2  -2   8     1619.83     1558.90     23.61 o 
  -1  -2   8      380.55      394.52      8.93 o 
   0  -2   8      970.91      885.55     15.18 o 
   1  -2   8      604.63      531.47     13.15 o 
   2  -2   8     4573.15     4434.61     69.79 o 
   3  -2   8        2.98        4.95      3.91 o 
   4  -2   8      245.29      234.88     12.22 o 
   5  -2   8       37.90       36.27      8.39 o 
   6  -2   8      363.74      401.44     23.97 o 
   7  -2   8       34.51       25.06      9.24 o 
   8  -2   8        0.27       -5.48      6.14 o 
   9  -2   8       93.88       82.49      9.98 o 
  10  -2   8      442.75      435.58     27.84 o 
 -13  -1   8       18.37       40.24     11.43 o 
 -12  -1   8        8.24       13.18      9.96 o 
 -11  -1   8       59.87       53.02     13.14 o 
 -10  -1   8       49.14       70.14      7.70 o 
  -9  -1   8     1713.72     1657.83     37.51 o 
  -8  -1   8      129.60      146.53     18.68 o 
  -7  -1   8      342.04      364.29     13.26 o 
  -6  -1   8       54.21       72.77      6.93 o 
  -5  -1   8     1681.27     1829.96     33.07 o 
  -4  -1   8      338.53      345.72      8.05 o 
  -3  -1   8      144.62      165.71      7.64 o 
  -2  -1   8     2885.52     2845.57     39.50 o 
  -1  -1   8       11.38       28.00      2.88 o 
   0  -1   8      949.11      942.46     17.26 o 
   1  -1   8      285.47      267.30      7.27 o 
   2  -1   8     1734.29     1847.42     60.49 o 
   3  -1   8       18.30       13.22      6.06 o 
   4  -1   8      378.60      383.56     14.98 o 
   5  -1   8       29.04       30.12      8.14 o 
   6  -1   8      668.98      581.70     28.31 o 
   7  -1   8      481.46      459.35     31.04 o 
   8  -1   8      304.51      286.15     16.99 o 
   9  -1   8        1.94        8.06      6.26 o 
  10  -1   8       12.96       22.44      9.23 o 
 -13   0   8       64.52       73.90     16.37 o 
 -12   0   8       10.76       24.67      9.17 o 
 -11   0   8      250.50      265.24     35.94 o 
 -10   0   8      407.32      406.56     16.93 o 
  -9   0   8      395.59      407.53     17.08 o 
  -8   0   8      212.99      194.67     12.83 o 
  -7   0   8      850.23      856.92     29.15 o 
  -6   0   8       93.19      107.01      9.95 o 
  -5   0   8        2.97       12.17      2.79 o 
  -4   0   8      591.99      633.50     13.52 o 
  -3   0   8      682.83      766.17     14.20 o 
  -2   0   8        2.48        0.36      1.67 o 
  -1   0   8        4.12        2.84      2.55 o 
   0   0   8      787.74      827.45     15.78 o 
   1   0   8       49.26       64.17      3.99 o 
   2   0   8      191.88      185.31     16.17 o 
   3   0   8      520.30      494.69     28.95 o 
   4   0   8       89.06       99.76      8.83 o 
   5   0   8       25.38       16.24      6.50 o 
   6   0   8        5.49       -4.31      5.72 o 
   7   0   8        3.78       10.41      5.65 o 
   8   0   8        6.51        3.70      5.91 o 
   9   0   8        6.92        6.89      7.76 o 
  10   0   8        9.68       11.10      8.91 o 
 -13   1   8       73.20       77.12     17.23 o 
 -12   1   8      177.55      181.02     22.35 o 
 -11   1   8       57.96       48.07     10.53 o 
 -10   1   8      593.35      598.57     20.17 o 
  -9   1   8      298.80      293.12     17.62 o 
  -8   1   8       27.40       46.62      7.21 o 
  -7   1   8      163.77      171.68     12.74 o 
  -6   1   8       69.64       81.31      6.81 o 
  -5   1   8      466.45      430.13     15.69 o 
  -4   1   8      664.24      647.86     12.70 o 
  -3   1   8      429.97      400.93      9.77 o 
  -2   1   8      301.71      305.78      8.62 o 
  -1   1   8     1568.96     1480.33     24.62 o 
   0   1   8     1874.15     2026.33     27.80 o 
   1   1   8     5463.49     5416.24     71.18 o 
   2   1   8      120.64      129.16     10.00 o 
   3   1   8      389.78      406.20     32.61 o 
   4   1   8      870.82      829.21     22.45 o 
   5   1   8      349.38      325.69     15.13 o 
   6   1   8      166.89      170.61     16.85 o 
   7   1   8      114.04      115.71     11.31 o 
   8   1   8       10.15       12.00      8.39 o 
   9   1   8       20.92       19.68     10.10 o 
  10   1   8        2.72       22.05     20.59 o 
 -14   2   8       98.73      113.03     20.79 o 
 -13   2   8        6.00       10.96     11.93 o 
 -12   2   8        1.24       -7.73      8.45 o 
 -11   2   8       74.51       64.57     14.22 o 
 -10   2   8      464.95      451.50     31.88 o 
  -9   2   8      615.60      585.49     18.47 o 
  -8   2   8        0.25        4.70      4.10 o 
  -7   2   8      127.14       82.89     14.68 o 
  -6   2   8      214.48      198.11     20.77 o 
  -5   2   8     1925.83     2042.65     39.05 o 
  -4   2   8      150.74      170.08      6.23 o 
  -3   2   8     1440.45     1341.08     25.45 o 
  -2   2   8     1743.31     1737.05     24.35 o 
  -1   2   8      690.77      634.96     14.65 o 
   0   2   8        6.41       11.94      2.55 o 
   1   2   8      150.11      150.81      6.03 o 
   2   2   8       13.49        7.09      3.64 o 
   3   2   8      191.09      217.98     15.79 o 
   4   2   8       67.95       67.09      6.74 o 
   5   2   8      287.27      255.72     10.80 o 
   6   2   8      757.65      699.94     59.25 o 
   7   2   8        0.04       -1.39      6.37 o 
   8   2   8        1.02       -6.87      6.87 o 
   9   2   8       11.88       16.93      8.86 o 
 -14   3   8        7.02       -2.95     11.58 o 
 -13   3   8      220.87      243.22     27.61 o 
 -12   3   8        9.36       13.57     12.11 o 
 -11   3   8      211.20      184.16     28.13 o 
 -10   3   8      161.46      144.94     10.68 o 
  -9   3   8      629.22      613.26     21.85 o 
  -8   3   8      301.95      270.66     12.68 o 
  -7   3   8      204.24      222.42     21.84 o 
  -6   3   8      412.30      404.38     25.95 o 
  -5   3   8      168.39      168.52     10.34 o 
  -4   3   8      228.48      258.29      8.94 o 
  -3   3   8      287.74      308.95     10.41 o 
  -2   3   8      255.63      268.31      7.25 o 
  -1   3   8     1565.87     1529.14     21.33 o 
   0   3   8      386.41      389.69      9.24 o 
   1   3   8        7.15        4.88      2.59 o 
   2   3   8       12.57       10.07      3.65 o 
   3   3   8       22.52       15.31      5.50 o 
   4   3   8      443.69      481.06     15.49 o 
   5   3   8       37.76       28.31      5.47 o 
   6   3   8       28.11       26.70      8.57 o 
   7   3   8      106.38      109.31     14.07 o 
   8   3   8        9.99       22.63      9.18 o 
   9   3   8       11.23       27.34     10.62 o 
 -14   4   8       66.75       66.81     19.69 o 
 -13   4   8      139.90      166.98     23.38 o 
 -12   4   8      197.41      243.62     58.54 o 
 -11   4   8       78.97       94.96      8.83 o 
 -10   4   8      117.59      112.46     10.00 o 
  -9   4   8       93.70       60.67      8.01 o 
  -8   4   8      848.09      756.42     26.60 o 
  -6   4   8        7.23       -0.70      3.95 o 
  -5   4   8        0.41       -0.60      2.23 o 
  -4   4   8       86.47       58.71      6.37 o 
  -3   4   8      820.99      757.06     14.21 o 
  -2   4   8      230.71      231.97     10.23 o 
  -1   4   8       71.41       77.13      6.28 o 
   0   4   8      891.10      932.60     16.33 o 
   1   4   8     1855.39     1872.07     31.83 o 
   2   4   8     1022.46     1018.80     29.40 o 
   3   4   8       43.28       46.24      8.42 o 
   4   4   8       63.80       71.16      8.07 o 
   5   4   8       56.86       62.22      7.16 o 
   6   4   8       12.05       17.81      8.44 o 
   7   4   8      220.83      247.82     20.39 o 
   8   4   8      213.27      210.25     26.59 o 
   9   4   8       90.12       79.36     29.75 o 
 -14   5   8      103.79      132.34     23.85 o 
 -13   5   8      303.68      395.81     35.49 o 
 -12   5   8      225.21      209.77     24.64 o 
 -11   5   8      299.62      299.37     15.73 o 
 -10   5   8       62.94       41.48      8.69 o 
  -9   5   8       57.84       56.77      8.81 o 
  -8   5   8      400.87      380.57     41.55 o 
  -7   5   8      823.29      733.98     52.72 o 
  -6   5   8       63.31       73.40     15.52 o 
  -5   5   8      208.14      201.14      9.81 o 
  -4   5   8     1396.21     1383.87     31.88 o 
  -3   5   8      445.32      435.49     12.02 o 
  -2   5   8     1208.07     1216.89     21.10 o 
  -1   5   8     1982.69     1968.67     33.21 o 
   0   5   8      494.08      489.44     11.88 o 
   1   5   8      188.66      200.41     11.45 o 
   2   5   8       46.90       45.84      6.91 o 
   3   5   8       81.43       71.29      8.23 o 
   4   5   8      479.58      467.93     17.99 o 
   5   5   8       56.69       52.27      7.18 o 
   6   5   8        0.69        2.60      7.16 o 
   7   5   8      121.64      158.26     26.61 o 
   8   5   8        9.94        8.54      9.79 o 
 -14   6   8        4.30       33.56     16.41 o 
 -13   6   8       37.09       23.05     26.38 o 
 -12   6   8      156.36      179.31     20.84 o 
 -11   6   8        0.22        0.27      8.25 o 
 -10   6   8        5.89        5.33      5.93 o 
  -9   6   8       17.18       23.19      7.38 o 
  -8   6   8       19.75       21.43      6.21 o 
  -7   6   8       16.66       18.14      6.06 o 
  -6   6   8        4.27        1.29      5.19 o 
  -5   6   8     1251.48     1241.18     28.90 o 
  -4   6   8     1975.47     1909.58     59.53 o 
  -3   6   8     1646.85     1675.73     32.16 o 
  -2   6   8        4.05        0.69      3.46 o 
  -1   6   8      217.22      239.09     11.00 o 
   0   6   8      311.00      302.99     11.46 o 
   1   6   8       42.00       28.84      6.06 o 
   2   6   8      336.37      340.51     19.19 o 
   3   6   8      131.55      135.77     21.54 o 
   4   6   8      114.42      121.03     12.00 o 
   5   6   8      288.00      312.63     19.66 o 
   6   6   8       77.23      101.68     17.69 o 
   7   6   8        5.17       14.58     11.64 o 
   8   6   8        4.65        9.78     11.74 o 
 -13   7   8       10.33       52.15     25.40 o 
 -12   7   8        5.44        0.73      5.87 o 
 -11   7   8      191.40      190.73     25.35 o 
 -10   7   8        1.12       -1.25      7.20 o 
  -9   7   8      508.83      437.64     21.20 o 
  -8   7   8       12.08       14.17      6.57 o 
  -7   7   8       29.34       16.53      6.92 o 
  -6   7   8      379.31      380.36     18.60 o 
  -5   7   8     1627.07     1704.96     42.24 o 
  -4   7   8      799.81      742.49     44.81 o 
  -3   7   8      125.13      114.72      8.21 o 
  -2   7   8     2149.62     2126.64     35.99 o 
  -1   7   8        6.41        4.31      3.59 o 
   0   7   8      378.18      383.68     12.76 o 
   1   7   8       24.13       20.20      5.19 o 
   2   7   8      142.78      127.75     13.33 o 
   3   7   8      166.42      183.26     15.48 o 
   4   7   8       23.39       37.60      8.53 o 
   5   7   8       58.15       43.31     10.81 o 
   6   7   8       30.88       20.28     12.42 o 
   7   7   8        0.11       -8.15      9.75 o 
 -13   8   8      356.19      353.76     19.28 o 
 -12   8   8      166.02      221.58     17.77 o 
 -11   8   8       36.91       23.51     25.29 o 
 -10   8   8       36.12       36.47      9.42 o 
  -9   8   8       71.69       68.40     11.37 o 
  -8   8   8      402.73      395.64     23.99 o 
  -7   8   8     1087.09     1098.08     42.12 o 
  -6   8   8      116.97      126.67     18.52 o 
  -5   8   8      955.53      946.66     35.05 o 
  -4   8   8     1922.07     1961.40     42.00 o 
  -3   8   8      518.59      513.27     15.84 o 
  -2   8   8      543.69      502.33     17.14 o 
  -1   8   8       13.00       12.56      4.95 o 
   0   8   8       11.99       14.14      4.45 o 
   1   8   8      155.67      162.44     11.97 o 
   2   8   8       39.74       30.67      8.30 o 
   3   8   8      525.38      447.06     22.18 o 
   4   8   8        4.08       -1.00      6.33 o 
   5   8   8        5.05       13.85     10.31 o 
   6   8   8      656.81      654.56     87.44 o 
   7   8   8      160.96      151.56     26.35 o 
 -13   9   8      123.21      130.04     34.86 o 
 -12   9   8       35.30       43.68     10.47 o 
 -11   9   8        1.52       -0.50      7.80 o 
 -10   9   8       12.76       12.73      8.78 o 
  -9   9   8        0.14       -3.91      6.35 o 
  -8   9   8        0.91        4.15      7.04 o 
  -7   9   8        4.47       11.02      7.57 o 
  -6   9   8      693.47      707.56     35.97 o 
  -5   9   8     1477.01     1444.00     33.71 o 
  -4   9   8     1799.23     1680.15     40.37 o 
  -3   9   8      434.65      429.94     15.36 o 
  -2   9   8        1.19        2.92      5.80 o 
  -1   9   8      352.03      348.91     14.65 o 
   0   9   8        2.33       -3.87      4.65 o 
   1   9   8      157.12      140.47     11.63 o 
   2   9   8      109.07       72.57     10.86 o 
   3   9   8        3.16       -5.98      5.98 o 
   4   9   8      100.47      111.47     12.92 o 
   5   9   8      109.64      112.98     12.19 o 
   6   9   8       86.98       84.16     18.49 o 
 -13  10   8      566.58      634.35     31.49 o 
 -12  10   8        9.14       11.22      8.37 o 
 -11  10   8       65.23       54.51     26.69 o 
 -10  10   8      107.08      102.87     14.70 o 
  -9  10   8        4.10       11.39     16.69 o 
  -8  10   8       46.67       28.45      9.83 o 
  -7  10   8       54.14       21.27     10.15 o 
  -6  10   8      146.92      137.39      9.91 o 
  -5  10   8        1.25        6.35      5.17 o 
  -4  10   8      709.42      729.56     22.53 o 
  -3  10   8        6.47        4.49      5.41 o 
  -2  10   8        0.02       -4.55      4.55 o 
  -1  10   8        1.96        2.31      5.45 o 
   0  10   8       20.50       23.68      7.89 o 
   1  10   8       65.64       78.00     13.71 o 
   2  10   8      223.30      239.23     18.22 o 
   3  10   8       16.04       11.81      7.87 o 
   4  10   8       63.60       51.78     10.53 o 
   5  10   8       18.34        4.47      7.21 o 
 -12  11   8       14.91       17.93      9.96 o 
 -11  11   8        9.18       20.37     21.82 o 
 -10  11   8        0.00       -1.21      7.88 o 
  -9  11   8      143.10      111.48     16.10 o 
  -8  11   8      233.28      220.52     21.53 o 
  -7  11   8       17.78        7.38      4.25 o 
  -6  11   8      467.48      446.32     19.22 o 
  -5  11   8       10.39        5.79      5.40 o 
  -4  11   8        1.97       -3.37      5.01 o 
  -3  11   8       16.06       21.75      7.00 o 
  -2  11   8      537.78      516.58     19.54 o 
  -1  11   8        2.24       -3.70      5.90 o 
   0  11   8       74.73       74.32     13.00 o 
   1  11   8        9.35       10.52     18.52 o 
   2  11   8      140.09      198.06     23.93 o 
   3  11   8      167.64      172.41     27.69 o 
   4  11   8        1.98       -7.08      7.08 o 
   5  11   8       15.03       28.28     14.50 o 
 -12  12   8       19.01       37.15     13.03 o 
 -11  12   8       46.67       54.09     14.41 o 
 -10  12   8      117.61      121.40     17.33 o 
  -9  12   8      324.77      258.91     50.44 o 
  -8  12   8       80.07       74.92     14.28 o 
  -7  12   8      193.42      181.78     17.40 o 
  -6  12   8      207.96      229.19     18.40 o 
  -5  12   8      489.07      497.11     31.55 o 
  -4  12   8       51.48       44.02      7.98 o 
  -3  12   8       14.93       11.08      7.83 o 
  -2  12   8      109.68      146.16     12.13 o 
  -1  12   8       52.65       53.89      9.58 o 
   0  12   8       78.44       52.48     16.46 o 
   1  12   8       91.21       85.06     20.10 o 
   2  12   8      120.07      118.26     18.76 o 
   3  12   8       11.98       10.15     10.03 o 
   4  12   8       76.70       81.62     14.60 o 
 -11  13   8       32.34       85.61     17.43 o 
 -10  13   8      230.44      305.01     27.32 o 
  -9  13   8      115.15       99.54     17.20 o 
  -8  13   8        3.00       -3.08      9.22 o 
  -7  13   8      193.86      207.68     12.42 o 
  -6  13   8       59.34       61.82      8.73 o 
  -5  13   8       57.60       42.27      8.12 o 
  -4  13   8       42.30       39.60      8.17 o 
  -3  13   8        3.39       -0.32     12.32 o 
  -2  13   8      277.30      269.62     16.33 o 
  -1  13   8      154.40      159.63     18.46 o 
   0  13   8       38.27       23.13     10.87 o 
   1  13   8       59.70      104.63     21.43 o 
   2  13   8      263.67      251.64     30.51 o 
   3  13   8        0.02        0.44     12.22 o 
 -11  14   8        1.54        8.15     15.47 o 
 -10  14   8       10.85       22.22     11.67 o 
  -9  14   8      201.25      189.03     23.01 o 
  -8  14   8        1.86        0.96      9.72 o 
  -7  14   8      173.55      196.67     14.87 o 
  -6  14   8       24.54       23.76      7.35 o 
  -5  14   8      293.70      310.18     18.99 o 
  -4  14   8      116.13      131.08     14.10 o 
  -3  14   8      298.33      360.17     36.34 o 
  -2  14   8       78.43       83.26     15.26 o 
  -1  14   8        4.64        8.76     10.20 o 
   0  14   8       61.55       82.22     15.13 o 
   1  14   8       23.43       48.65     18.19 o 
   2  14   8        3.61        8.83     14.46 o 
 -10  15   8       21.33        7.55     10.94 o 
  -9  15   8       35.38       47.28     14.47 o 
  -8  15   8      475.51      422.36     69.17 o 
  -7  15   8      285.60      287.37     15.42 o 
  -6  15   8        0.33        7.68      6.79 o 
  -5  15   8      127.29      154.61     15.38 o 
  -4  15   8        2.13       -0.78      7.73 o 
  -3  15   8       18.72       19.31      9.92 o 
  -2  15   8      289.70      330.71     26.74 o 
  -1  15   8        1.82       -0.61     10.33 o 
   0  15   8       22.72        3.62     14.77 o 
  -8  16   8       51.10       72.84     14.12 o 
  -7  16   8      260.94      312.20     16.92 o 
  -6  16   8       75.10      108.40     12.19 o 
  -5  16   8        9.13       15.88      9.10 o 
  -4  16   8       26.08       17.57     10.06 o 
  -3  16   8        0.25      -12.21     18.87 o 
  -2  16   8      107.26      133.29     34.60 o 
  -1  16   8      100.47      131.93     19.04 o 
  -6  17   8        0.66       -3.45      9.44 o 
  -5  17   8       50.51       37.09     11.17 o 
  -4  17   8        0.32      -12.24     17.34 o 
   1 -21   9       33.38       14.50     35.97 o 
   2 -21   9       16.44       21.11     15.75 o 
  -2 -20   9       18.60       33.60     12.60 o 
  -1 -20   9      195.15      240.23     22.11 o 
   0 -20   9        0.12       -7.50      7.50 o 
   1 -20   9       20.74       18.32      8.38 o 
   2 -20   9       31.33       18.75     10.19 o 
   3 -20   9        4.19       -6.39      8.78 o 
   4 -20   9        6.99        3.93      8.93 o 
   5 -20   9        0.51      -10.69     10.69 o 
  -4 -19   9        4.03       -1.39      7.72 o 
  -3 -19   9      218.48      226.97     17.80 o 
  -2 -19   9        1.75       -2.64      8.17 o 
  -1 -19   9        1.86       -6.85      6.85 o 
   0 -19   9        7.62       -1.21      7.27 o 
   1 -19   9       31.03       28.67      8.60 o 
   2 -19   9       75.29       78.31     13.51 o 
   3 -19   9        5.98        9.27      9.18 o 
   4 -19   9       39.42       26.55     13.73 o 
   5 -19   9       32.12       18.09      8.64 o 
   6 -19   9        7.18       11.87     12.60 o 
  -5 -18   9      116.60      130.00     16.48 o 
  -4 -18   9       47.72       60.00     10.58 o 
  -3 -18   9        1.90        8.62      7.69 o 
  -2 -18   9       14.44       13.22      7.72 o 
  -1 -18   9        9.99       -1.29      6.04 o 
   0 -18   9       40.98       36.82      8.04 o 
   1 -18   9      242.24      217.30     16.00 o 
   2 -18   9      148.44      130.20     15.46 o 
   3 -18   9      106.55      113.15     14.17 o 
   4 -18   9        0.06        2.19      6.76 o 
   5 -18   9      354.79      406.88     20.36 o 
   6 -18   9        6.19        4.63      5.60 o 
   7 -18   9       53.42       33.28     13.60 o 
  -6 -17   9        0.69       -2.04      5.94 o 
  -5 -17   9        2.85        2.71      6.40 o 
  -4 -17   9       98.40      105.09     12.17 o 
  -3 -17   9       86.10       81.44     11.05 o 
  -2 -17   9        3.19       -4.91      6.52 o 
  -1 -17   9      234.63      244.42     14.99 o 
   0 -17   9       63.45       59.98     10.07 o 
   1 -17   9        2.76        8.20      6.06 o 
   2 -17   9        2.05        5.88      7.13 o 
   3 -17   9      276.52      275.37     32.97 o 
   4 -17   9        0.12       -5.78      5.78 o 
   5 -17   9       11.76        8.19      7.04 o 
   6 -17   9        1.13        5.64      5.25 o 
   7 -17   9      112.37       92.79     17.40 o 
   8 -17   9       70.96       54.68     15.16 o 
  -7 -16   9       16.02       44.28     13.81 o 
  -6 -16   9        2.72        1.52      5.95 o 
  -5 -16   9      477.00      514.58     25.67 o 
  -4 -16   9       12.95       15.51      6.69 o 
  -3 -16   9        2.91        5.17      6.65 o 
  -2 -16   9       15.77       19.34      7.04 o 
  -1 -16   9      238.72      218.59     13.85 o 
   0 -16   9      138.14      141.03     14.23 o 
   1 -16   9      399.30      406.30     20.37 o 
   2 -16   9      102.34      109.80     12.11 o 
   3 -16   9       17.10       34.48      7.37 o 
   4 -16   9       13.02        1.58      6.17 o 
   5 -16   9        5.49        7.75      6.51 o 
   6 -16   9      299.56      300.93     15.37 o 
   7 -16   9       42.42       45.40     16.85 o 
   8 -16   9       41.99       39.87     13.66 o 
  -8 -15   9       85.47      103.45     13.92 o 
  -7 -15   9       74.59       68.14     11.86 o 
  -6 -15   9      215.11      205.30     12.82 o 
  -5 -15   9        0.13        6.53      5.72 o 
  -4 -15   9       59.16       51.05      7.82 o 
  -3 -15   9       65.40       62.73      8.29 o 
  -2 -15   9      195.82      209.85     14.99 o 
  -1 -15   9     1655.85     1610.63     36.36 o 
   0 -15   9      720.78      722.44     22.00 o 
   1 -15   9      392.50      377.36     23.72 o 
   2 -15   9      209.87      192.68     12.70 o 
   3 -15   9      301.41      315.56     18.28 o 
   4 -15   9       28.80       19.06      7.07 o 
   5 -15   9      100.68      110.57     10.57 o 
   6 -15   9      145.93      160.74     20.41 o 
   7 -15   9       77.83       64.50     14.35 o 
   8 -15   9      179.09      167.27     28.90 o 
   9 -15   9        9.75        2.19     10.02 o 
  -9 -14   9      128.07      144.02     15.72 o 
  -8 -14   9        0.33       -7.01      7.01 o 
  -7 -14   9       49.47       40.17      9.78 o 
  -6 -14   9       53.40       54.24      8.99 o 
  -5 -14   9       27.70       29.62      6.50 o 
  -4 -14   9      291.25      314.08     15.95 o 
  -3 -14   9      517.03      522.00     35.66 o 
  -2 -14   9        8.41       -0.47      4.25 o 
  -1 -14   9     1653.25     1584.57     35.21 o 
   0 -14   9      141.11      151.71     10.90 o 
   1 -14   9       86.30       77.24      9.24 o 
   2 -14   9      209.70      209.87     13.62 o 
   3 -14   9       17.55        6.84      5.85 o 
   4 -14   9      172.36      186.32     27.19 o 
   5 -14   9      199.67      202.71     13.26 o 
   6 -14   9      598.81      587.56     24.12 o 
   7 -14   9      126.04      126.03     18.34 o 
   8 -14   9       61.51       54.67     14.18 o 
   9 -14   9        1.42       -4.79      9.20 o 
  -9 -13   9       29.03       55.70     11.28 o 
  -8 -13   9      232.45      262.92     19.16 o 
  -7 -13   9       29.26       31.08      8.74 o 
  -6 -13   9       12.58       10.60      5.14 o 
  -5 -13   9       35.89       22.71      5.92 o 
  -4 -13   9      204.87      215.25     12.83 o 
  -3 -13   9        7.32       15.83      5.53 o 
  -2 -13   9      199.90      191.21     10.80 o 
  -1 -13   9       26.51       13.90      4.90 o 
   0 -13   9      992.73      994.04     25.18 o 
   1 -13   9      343.93      331.97     13.82 o 
   2 -13   9      102.73      109.56     10.07 o 
   3 -13   9       98.29      115.98     10.44 o 
   4 -13   9       11.84        8.77      6.45 o 
   5 -13   9       60.28       62.96      6.82 o 
   6 -13   9       17.69       21.81     10.35 o 
   7 -13   9       51.97       41.49     12.08 o 
   8 -13   9       13.87       34.77     12.29 o 
   9 -13   9        8.52        5.14      9.38 o 
  10 -13   9      301.40      247.83     41.94 o 
 -10 -12   9        9.95       12.44      8.74 o 
  -9 -12   9       49.78       46.39     10.25 o 
  -8 -12   9       95.42      108.38     12.57 o 
  -7 -12   9        0.14       -0.39      6.06 o 
  -6 -12   9      482.90      477.07     19.34 o 
  -5 -12   9       21.54       21.20      5.52 o 
  -4 -12   9      637.06      627.93     19.02 o 
  -3 -12   9       44.97       25.92      5.59 o 
  -2 -12   9     1730.03     1754.90     35.09 o 
  -1 -12   9     1589.84     1603.37     31.12 o 
   0 -12   9      650.99      641.28     17.16 o 
   1 -12   9      975.11      976.44     22.84 o 
   2 -12   9     1550.37     1549.58     30.31 o 
   3 -12   9      267.19      288.15     15.24 o 
   4 -12   9       12.00       13.73      8.06 o 
   5 -12   9        0.53       -2.62      4.59 o 
   6 -12   9       77.39       94.63     15.27 o 
   7 -12   9        9.53        6.81      9.23 o 
   8 -12   9      180.63      170.47     19.64 o 
   9 -12   9      270.35      273.25     24.76 o 
  10 -12   9       58.12       68.01     26.77 o 
 -10 -11   9       31.38       15.62      8.04 o 
  -9 -11   9       23.97       22.13      7.92 o 
  -8 -11   9        0.82       -3.68      5.91 o 
  -7 -11   9      117.30      107.25     12.79 o 
  -6 -11   9      516.04      500.78     19.50 o 
  -5 -11   9      228.15      220.88     11.90 o 
  -4 -11   9      604.01      619.80     18.44 o 
  -3 -11   9       29.13       26.01      5.33 o 
  -2 -11   9        2.04        0.54      4.06 o 
  -1 -11   9     1499.92     1487.11     28.90 o 
   0 -11   9        0.63        3.33      3.42 o 
   1 -11   9      768.02      813.02     21.62 o 
   2 -11   9       11.13        7.48      4.14 o 
   3 -11   9      251.61      244.83     13.68 o 
   4 -11   9        0.44       -2.67      4.48 o 
   5 -11   9        0.59       -2.01      4.46 o 
   6 -11   9        0.02       -6.97      6.97 o 
   7 -11   9      564.72      548.01     29.95 o 
   8 -11   9       47.72       48.18     11.94 o 
   9 -11   9       11.59        0.67      9.14 o 
  10 -11   9       10.27        3.14     11.91 o 
 -11 -10   9       40.46       50.22     10.24 o 
 -10 -10   9        1.33        6.46      6.89 o 
  -9 -10   9       14.78       21.02     12.66 o 
  -8 -10   9        9.34        9.63      6.82 o 
  -7 -10   9      101.47       91.97     10.42 o 
  -6 -10   9        3.85       -1.43      4.80 o 
  -5 -10   9      357.04      368.18     14.36 o 
  -4 -10   9      168.54      174.01     10.26 o 
  -3 -10   9      128.73      119.81      7.73 o 
  -2 -10   9     1708.43     1689.64     47.70 o 
  -1 -10   9      125.04      104.79      6.73 o 
   0 -10   9      270.26      256.75     12.28 o 
   1 -10   9       17.10       14.15      3.97 o 
   2 -10   9      562.93      571.38     15.26 o 
   3 -10   9        0.34        9.73      4.79 o 
   4 -10   9      200.47      191.14      9.90 o 
   5 -10   9      622.42      597.41     20.80 o 
   6 -10   9       42.55       32.50     15.35 o 
   7 -10   9      445.71      445.84     27.39 o 
   8 -10   9      280.73      276.51     23.97 o 
   9 -10   9       16.31       15.13      9.86 o 
  10 -10   9        2.68        6.55      9.25 o 
 -11  -9   9       74.79       82.97     11.52 o 
 -10  -9   9      270.06      289.72     18.49 o 
  -9  -9   9       64.34       80.37     10.16 o 
  -8  -9   9        1.83        0.83      5.31 o 
  -7  -9   9     1574.05     1507.38     39.16 o 
  -6  -9   9      715.74      645.02     17.84 o 
  -5  -9   9      270.37      281.03     11.88 o 
  -4  -9   9      729.79      776.05     23.92 o 
  -3  -9   9       27.79       26.72      4.45 o 
  -2  -9   9     1612.40     1591.47     29.30 o 
  -1  -9   9      990.42      942.17     18.53 o 
   0  -9   9      693.91      696.50     15.29 o 
   1  -9   9       17.49       20.93      4.10 o 
   2  -9   9      398.67      405.87     13.16 o 
   3  -9   9        0.02        5.58      4.18 o 
   4  -9   9       12.55        9.55      4.83 o 
   5  -9   9        7.20        6.37      4.81 o 
   6  -9   9      906.87      935.86     39.02 o 
   7  -9   9      253.11      264.36     22.60 o 
   8  -9   9       26.31       20.04     10.22 o 
   9  -9   9       88.43       87.49     26.96 o 
  10  -9   9        0.56        7.14      9.21 o 
 -12  -8   9        3.60       12.19      8.30 o 
 -11  -8   9       90.26       93.03     11.39 o 
 -10  -8   9      247.30      252.27     20.88 o 
  -9  -8   9       20.41       11.31      6.66 o 
  -8  -8   9      683.66      618.55     24.05 o 
  -7  -8   9       24.08       25.85      8.79 o 
  -6  -8   9      421.28      383.18     19.04 o 
  -5  -8   9      225.66      226.92     10.21 o 
  -4  -8   9     1351.28     1305.35     45.57 o 
  -3  -8   9       11.82        2.29      3.12 o 
  -2  -8   9       42.48       44.78      4.63 o 
  -1  -8   9       79.39       91.55      5.84 o 
   0  -8   9        6.84       -3.01      3.15 o 
   1  -8   9      383.63      414.96     12.75 o 
   2  -8   9      118.09      109.05      7.38 o 
   3  -8   9        2.48        0.01      4.67 o 
   4  -8   9      873.66      843.94     22.17 o 
   5  -8   9      259.48      244.69     12.76 o 
   6  -8   9      158.80      159.19     16.83 o 
   7  -8   9       80.65       71.54     12.85 o 
   8  -8   9      632.38      691.00     33.73 o 
   9  -8   9        0.35        1.52      8.20 o 
  10  -8   9       71.59       71.38     14.28 o 
 -12  -7   9       10.43       11.20      8.11 o 
 -11  -7   9       98.88      102.95     13.09 o 
 -10  -7   9       24.91       28.22     10.48 o 
  -9  -7   9      179.94      188.25     16.40 o 
  -8  -7   9       35.88       22.85      8.35 o 
  -7  -7   9       19.43       16.42      5.53 o 
  -6  -7   9       86.55       82.35     11.00 o 
  -5  -7   9       46.20       45.13      5.96 o 
  -4  -7   9      264.24      342.31     44.00 o 
  -3  -7   9      355.05      356.28     17.49 o 
  -2  -7   9       91.55      111.79      6.41 o 
  -1  -7   9     2430.39     2314.38     37.31 o 
   0  -7   9        4.33        4.42      2.81 o 
   1  -7   9      639.24      680.01     14.43 o 
   2  -7   9        1.38        0.05      3.11 o 
   3  -7   9      446.83      511.56     19.18 o 
   4  -7   9      183.41      174.64     11.80 o 
   5  -7   9     1439.11     1503.18     37.24 o 
   6  -7   9      331.42      268.19     21.49 o 
   7  -7   9       23.86       20.23      8.90 o 
   8  -7   9       59.78       46.34     11.70 o 
   9  -7   9      257.36      252.01     22.58 o 
  10  -7   9       32.90       44.13     12.29 o 
 -12  -6   9       52.46       86.61     13.12 o 
 -11  -6   9      214.77      261.22     18.04 o 
 -10  -6   9      613.18      617.30     22.62 o 
  -9  -6   9      380.80      389.39     19.69 o 
  -8  -6   9       67.71       59.17      7.95 o 
  -7  -6   9       32.30       25.20      6.98 o 
  -6  -6   9       65.35       64.87      7.46 o 
  -5  -6   9      167.97      182.65     13.15 o 
  -4  -6   9       76.94       74.59     11.99 o 
  -3  -6   9     2402.21     2391.13     38.63 o 
  -2  -6   9      202.66      191.80      9.94 o 
  -1  -6   9      151.62      169.13      7.63 o 
   0  -6   9      237.96      267.29      9.24 o 
   1  -6   9        9.75        7.05      2.86 o 
   2  -6   9      318.47      347.84     14.47 o 
   3  -6   9      716.74      714.79     23.69 o 
   4  -6   9       19.49       21.34      7.60 o 
   5  -6   9       72.70       61.84      6.56 o 
   6  -6   9        8.77       -3.11      6.09 o 
   7  -6   9        6.14        1.72      7.36 o 
   8  -6   9      965.07      957.49     57.48 o 
   9  -6   9      635.75      685.40     34.29 o 
  10  -6   9       16.35       26.49     11.03 o 
 -13  -5   9        4.75       15.34      7.24 o 
 -12  -5   9       51.61       52.63      9.54 o 
 -11  -5   9       67.54       68.88     11.95 o 
 -10  -5   9        2.25       12.49      5.73 o 
  -9  -5   9      104.53      109.54     10.11 o 
  -8  -5   9      152.37      144.30     10.97 o 
  -7  -5   9      654.19      674.83     20.84 o 
  -6  -5   9      433.25      407.04     15.32 o 
  -5  -5   9       81.27       76.46      5.83 o 
  -4  -5   9     1481.46     1466.39     25.68 o 
  -3  -5   9      294.24      277.18      8.99 o 
  -2  -5   9       58.27       56.91      4.35 o 
  -1  -5   9    10183.06    10612.22    136.73 o 
   0  -5   9     8566.82     8736.63    121.23 o 
   1  -5   9      444.66      473.31     11.60 o 
   2  -5   9     2791.41     2894.23     45.79 o 
   3  -5   9      653.65      606.10     36.05 o 
   4  -5   9      802.80      789.26     23.81 o 
   5  -5   9       17.11       14.47      4.22 o 
   6  -5   9      221.94      206.79     18.83 o 
   7  -5   9      840.69      826.77     36.29 o 
   8  -5   9       88.19       96.81     14.77 o 
   9  -5   9      187.63      164.50     18.82 o 
  10  -5   9       20.65       27.37     10.90 o 
 -13  -4   9       34.10       32.49     13.23 o 
 -12  -4   9        1.37        2.81      5.75 o 
 -11  -4   9       52.53       54.79      8.49 o 
 -10  -4   9        0.11       -0.09      4.98 o 
  -9  -4   9     1170.58     1215.09     31.68 o 
  -8  -4   9      802.93      852.92     24.32 o 
  -7  -4   9      119.29      122.27     11.23 o 
  -6  -4   9       12.62        5.87      4.70 o 
  -5  -4   9      153.95      178.40      7.90 o 
  -4  -4   9        2.55        4.44      2.29 o 
  -3  -4   9      140.58      153.07      7.49 o 
  -2  -4   9      937.02      940.41     19.81 o 
  -1  -4   9      488.12      528.14     11.54 o 
   0  -4   9    19401.80    20007.38    252.15 o 
   1  -4   9     1460.27     1571.35     24.51 o 
   2  -4   9      126.25      128.16      5.82 o 
   3  -4   9        0.61        8.53      8.44 o 
   4  -4   9        0.59        0.00      7.25 o 
   5  -4   9       13.11        8.77      3.83 o 
   6  -4   9        8.19       11.97      7.66 o 
   7  -4   9      122.58      122.10     15.82 o 
   8  -4   9      342.30      308.21     24.63 o 
   9  -4   9      143.96      135.28     17.15 o 
  10  -4   9        0.37       -1.23      7.64 o 
 -13  -3   9        1.68        8.81     10.91 o 
 -12  -3   9       63.55       76.73      8.70 o 
 -11  -3   9       39.28       48.19     10.47 o 
 -10  -3   9       32.94       34.20      8.25 o 
  -9  -3   9       28.69       38.45      7.45 o 
  -8  -3   9     2507.42     2489.92     52.63 o 
  -7  -3   9      197.61      188.89     13.90 o 
  -6  -3   9     2283.86     2284.85     68.74 o 
  -5  -3   9      446.96      430.88     15.46 o 
  -4  -3   9      935.67      878.35     15.17 o 
  -3  -3   9       79.15       53.08      4.27 o 
  -2  -3   9     3167.58     3285.45     45.87 o 
  -1  -3   9     1951.56     1949.60     29.38 o 
   0  -3   9      516.40      546.04     16.67 o 
   1  -3   9     2724.11     2773.66     42.48 o 
   2  -3   9      214.43      231.80      9.54 o 
   3  -3   9      709.20      709.57     50.33 o 
   4  -3   9        4.21        3.57      4.85 o 
   5  -3   9      317.09      322.08     12.78 o 
   6  -3   9       80.07       76.75     12.15 o 
   7  -3   9      698.31      693.49     32.99 o 
   8  -3   9       44.30       24.89     29.99 o 
   9  -3   9        6.57        3.60      7.46 o 
  10  -3   9        7.21       10.54      6.73 o 
 -13  -2   9       11.03       10.18     12.23 o 
 -12  -2   9        0.62        0.26      9.65 o 
 -11  -2   9       17.59       25.69     10.45 o 
 -10  -2   9      110.65      104.01     11.75 o 
  -9  -2   9      580.39      559.67     21.23 o 
  -8  -2   9     6678.96     6697.68    123.90 o 
  -7  -2   9     1265.88     1260.14     36.37 o 
  -6  -2   9      407.29      442.96     20.69 o 
  -5  -2   9      473.13      430.85     10.79 o 
  -4  -2   9       12.13       22.63      2.79 o 
  -3  -2   9        6.67        5.87      2.34 o 
  -2  -2   9      100.86      116.69      5.56 o 
  -1  -2   9     4325.17     4365.52     59.31 o 
   0  -2   9        4.63       -1.68      2.80 o 
   1  -2   9      187.40      195.98      7.96 o 
   2  -2   9      644.62      669.20     18.03 o 
   3  -2   9     2564.39     2527.05     73.72 o 
   4  -2   9      876.87      916.69     26.44 o 
   5  -2   9      757.78      750.64     21.59 o 
   6  -2   9       64.14       42.88     10.10 o 
   7  -2   9       64.76       56.51     11.93 o 
   8  -2   9       25.20       15.96      8.18 o 
   9  -2   9       86.14       90.07     10.69 o 
  10  -2   9       18.45        9.67      9.00 o 
 -13  -1   9       23.11       28.01     10.47 o 
 -12  -1   9        7.83       -1.29      9.10 o 
 -11  -1   9       25.54       29.18     16.06 o 
 -10  -1   9      657.64      650.52     22.76 o 
  -9  -1   9       86.28       98.84      9.63 o 
  -8  -1   9     3060.65     3028.66     70.72 o 
  -7  -1   9     1498.05     1431.34     68.75 o 
  -6  -1   9      542.57      531.33     21.91 o 
  -5  -1   9     2787.91     2854.50     47.50 o 
  -4  -1   9       51.82       63.33      3.76 o 
  -3  -1   9     1020.71      981.23     17.86 o 
  -2  -1   9      173.65      157.33      6.30 o 
  -1  -1   9        2.36       -1.92      1.92 o 
   0  -1   9      575.03      602.30     13.02 o 
   1  -1   9      566.61      530.95     11.06 o 
   2  -1   9      392.96      390.20     13.33 o 
   3  -1   9      954.30      953.25     37.25 o 
   4  -1   9       55.88       70.25     11.40 o 
   5  -1   9        3.22        2.77      3.84 o 
   6  -1   9        3.07       -0.19      6.45 o 
   7  -1   9      178.99      191.16     21.47 o 
   8  -1   9       20.14        4.68      6.39 o 
   9  -1   9        0.90        7.46      6.62 o 
  10  -1   9      114.32      129.35     34.00 o 
 -14   0   9       31.75       31.73     14.24 o 
 -13   0   9       35.01       47.62     14.91 o 
 -12   0   9        1.69        3.29      9.99 o 
 -11   0   9       73.47       66.69      7.53 o 
 -10   0   9       70.02       72.83      9.69 o 
  -9   0   9        0.48       -4.00      4.00 o 
  -8   0   9       62.87       53.81      7.92 o 
  -7   0   9       64.80       64.30     14.84 o 
  -6   0   9      328.32      294.23     26.12 o 
  -5   0   9       12.18       11.11      3.18 o 
  -4   0   9     4022.48     4135.95     59.44 o 
  -3   0   9      152.53      184.08      9.16 o 
  -2   0   9      178.45      194.47      6.22 o 
  -1   0   9       39.99       39.36      3.75 o 
   0   0   9       23.98       16.81      2.78 o 
   1   0   9      610.52      589.32     10.94 o 
   2   0   9      100.18      104.08      5.80 o 
   3   0   9      363.29      396.25     21.54 o 
   4   0   9        2.89       -3.67      4.50 o 
   5   0   9      736.09      749.35     21.03 o 
   6   0   9       83.84       87.19     11.55 o 
   7   0   9      502.88      480.91     20.88 o 
   8   0   9        8.52        3.87      6.19 o 
   9   0   9        1.62        3.61     10.61 o 
 -14   1   9      106.41      134.51     22.05 o 
 -13   1   9      201.70      188.63     24.14 o 
 -12   1   9       41.08       59.49     17.05 o 
 -11   1   9        0.17        3.64      4.20 o 
 -10   1   9       23.74       22.54      6.10 o 
  -9   1   9      217.95      213.83     20.70 o 
  -8   1   9     1880.71     1803.58     45.71 o 
  -7   1   9        2.38       -2.24      8.01 o 
  -6   1   9     2076.34     1984.43     86.13 o 
  -5   1   9      838.10      821.36     19.32 o 
  -4   1   9      353.16      384.78     10.92 o 
  -3   1   9     1675.88     1830.79     27.73 o 
  -2   1   9      116.46       99.92      4.68 o 
  -1   1   9      447.87      437.75     15.73 o 
   0   1   9      390.55      414.81     12.46 o 
   1   1   9      305.13      302.56      8.62 o 
   2   1   9     1426.85     1458.79     28.44 o 
   3   1   9     1780.64     1772.44     39.28 o 
   4   1   9       28.23       27.71      5.92 o 
   5   1   9      303.72      334.13     15.05 o 
   6   1   9       84.72       93.04     10.13 o 
   7   1   9      367.01      355.40     21.06 o 
   8   1   9        9.00       -5.40      7.23 o 
   9   1   9      112.72       98.62     17.10 o 
 -14   2   9      246.16      231.84     27.96 o 
 -13   2   9      327.73      335.32     31.89 o 
 -12   2   9        2.09       12.59     12.69 o 
 -11   2   9      171.55      168.08     11.13 o 
 -10   2   9     1053.84     1048.32     31.66 o 
  -9   2   9      217.16      239.64     15.45 o 
  -8   2   9        0.07        2.98      4.36 o 
  -7   2   9      493.06      535.11     34.85 o 
  -6   2   9       79.35       67.11      7.81 o 
  -5   2   9      574.37      597.65     15.78 o 
  -4   2   9        6.22        0.04      3.11 o 
  -3   2   9       58.30       57.03      5.08 o 
  -2   2   9      928.80      993.35     16.06 o 
  -1   2   9      583.86      552.25     11.85 o 
   0   2   9      925.33      921.89     17.08 o 
   1   2   9      510.87      497.50     12.77 o 
   2   2   9      400.67      403.74     13.45 o 
   3   2   9     1875.51     1894.39     41.72 o 
   4   2   9       15.58       15.49      6.28 o 
   5   2   9      276.75      296.46     12.20 o 
   6   2   9      108.27       69.93     11.68 o 
   7   2   9       27.44       23.65      9.25 o 
   8   2   9        9.87        2.98      8.13 o 
   9   2   9      338.55      376.39     70.22 o 
 -14   3   9       28.47       27.09     14.79 o 
 -13   3   9        3.98       -1.86     11.40 o 
 -12   3   9        2.00        0.22     10.12 o 
 -11   3   9        8.10       13.85      5.37 o 
 -10   3   9       24.81       44.52      7.56 o 
  -9   3   9       11.00       12.68      5.98 o 
  -8   3   9      195.07      218.92     14.40 o 
  -7   3   9      112.71      128.70      9.38 o 
  -6   3   9        0.65       -0.83      3.51 o 
  -5   3   9       57.21       69.90      4.73 o 
  -4   3   9     1654.16     1773.16     37.95 o 
  -3   3   9      716.28      733.26     14.70 o 
  -2   3   9       69.93       92.72      5.01 o 
  -1   3   9       86.25      117.95      6.15 o 
   0   3   9      288.33      282.25      8.60 o 
   1   3   9       16.40       13.09      3.47 o 
   2   3   9       65.51       76.49      7.08 o 
   3   3   9      815.64      815.75     21.14 o 
   4   3   9       10.18       14.44      4.87 o 
   5   3   9      224.33      220.01     18.56 o 
   6   3   9      319.99      274.02     28.66 o 
   7   3   9        0.24       -1.36      8.40 o 
   8   3   9      159.67      207.51     20.06 o 
 -14   4   9       32.66       46.52     16.40 o 
 -13   4   9        0.78       -8.81     10.17 o 
 -12   4   9      137.72      147.66     26.34 o 
 -11   4   9        0.30       -4.72      4.72 o 
 -10   4   9       85.56       74.37     10.95 o 
  -9   4   9     2195.04     2017.79     52.78 o 
  -8   4   9       36.52       48.99      7.76 o 
  -7   4   9       39.85       27.91      6.75 o 
  -6   4   9        0.43        9.76      5.26 o 
  -5   4   9      988.74     1040.43     25.00 o 
  -4   4   9       42.93       49.82      7.22 o 
  -3   4   9       14.45       11.89      3.52 o 
  -2   4   9      590.96      569.99     12.65 o 
  -1   4   9      624.23      602.43     13.51 o 
   0   4   9      104.48       97.79      5.62 o 
   1   4   9      265.81      296.55     11.43 o 
   2   4   9     3866.71     3937.80     76.06 o 
   3   4   9        0.21        1.64      4.66 o 
   4   4   9     1244.55     1341.62     33.89 o 
   5   4   9      168.16      182.12     11.69 o 
   6   4   9       37.23       35.35     10.07 o 
   7   4   9       97.31       82.72     13.66 o 
   8   4   9        4.44       -2.24      8.51 o 
 -14   5   9      147.13      187.43     26.67 o 
 -13   5   9       57.35       45.67     15.60 o 
 -12   5   9       28.11       34.52      8.61 o 
 -11   5   9      144.27      160.04     12.73 o 
 -10   5   9      319.78      314.90     17.36 o 
  -9   5   9      165.33      163.50     13.32 o 
  -8   5   9      626.82      571.86     30.46 o 
  -7   5   9       42.11       39.17      7.61 o 
  -6   5   9      206.59      193.12      6.65 o 
  -5   5   9      753.02      703.94     25.78 o 
  -4   5   9      516.10      519.63     20.66 o 
  -3   5   9      163.07      165.04     10.23 o 
  -2   5   9     1377.34     1417.24     26.24 o 
  -1   5   9        0.12        0.64      3.16 o 
   0   5   9     2884.40     2926.75     46.53 o 
   1   5   9     1099.60     1077.80     21.86 o 
   2   5   9      573.08      574.79     22.73 o 
   3   5   9       50.77       60.10      8.11 o 
   4   5   9      551.88      580.33     38.09 o 
   5   5   9       22.47       32.76      6.54 o 
   6   5   9        4.34        3.82      7.37 o 
   7   5   9      100.90      107.25     15.25 o 
   8   5   9      263.51      325.46     48.82 o 
 -14   6   9        2.23       16.21     20.07 o 
 -13   6   9        0.03        0.25     11.87 o 
 -12   6   9      113.45      114.53     11.38 o 
 -11   6   9        1.87        3.54      5.88 o 
 -10   6   9        6.72        1.86      6.95 o 
  -9   6   9      158.62      152.12     22.32 o 
  -8   6   9     2297.71     2004.11     53.56 o 
  -7   6   9       51.96       67.95      9.28 o 
  -6   6   9     2109.37     2054.76     42.76 o 
  -5   6   9      412.44      421.84     15.34 o 
  -4   6   9     5843.92     5798.84    120.10 o 
  -3   6   9      986.37      977.94     22.46 o 
  -2   6   9        5.37       -1.70      3.92 o 
  -1   6   9      131.42      104.35      7.36 o 
   0   6   9      129.23      127.96      8.80 o 
   1   6   9      158.30      159.61      9.51 o 
   2   6   9      864.40      883.79     29.52 o 
   3   6   9      221.19      226.74     16.32 o 
   4   6   9       84.64       86.65     10.83 o 
   5   6   9        3.95        9.83      6.40 o 
   6   6   9       62.82       60.64     15.27 o 
   7   6   9       53.03       66.48     16.67 o 
 -13   7   9        3.98        0.97     11.05 o 
 -12   7   9       92.68      118.11     15.66 o 
 -11   7   9       56.06       86.58     10.92 o 
 -10   7   9       45.15       33.05      8.24 o 
  -9   7   9      200.65      168.37     14.66 o 
  -8   7   9       44.76       31.22      7.95 o 
  -7   7   9      520.83      477.63     22.26 o 
  -6   7   9        8.90        4.00      4.26 o 
  -5   7   9      298.74      337.99     20.35 o 
  -4   7   9      341.52      370.37     16.62 o 
  -3   7   9      731.32      759.11     22.78 o 
  -2   7   9      203.37      173.77     10.25 o 
  -1   7   9       74.36       81.77      7.34 o 
   0   7   9       21.06       12.73      4.99 o 
   1   7   9      479.86      509.74     42.52 o 
   2   7   9       32.17       38.12     17.76 o 
   3   7   9        1.50       -5.93      5.93 o 
   4   7   9        1.01       -2.80      6.53 o 
   5   7   9        0.20       -2.38      8.98 o 
   6   7   9       42.50       64.73     16.68 o 
   7   7   9       63.07       54.99     16.84 o 
 -13   8   9      112.04      148.77     32.35 o 
 -12   8   9      384.92      346.60     31.26 o 
 -11   8   9      347.81      379.57     23.63 o 
 -10   8   9       83.95       92.80     13.33 o 
  -9   8   9       13.40        8.48      7.82 o 
  -8   8   9      141.57      145.59     16.31 o 
  -7   8   9       20.04        8.25      7.62 o 
  -6   8   9      336.10      274.39     22.33 o 
  -5   8   9     1044.36      972.93     34.07 o 
  -4   8   9       52.78       50.93      7.32 o 
  -3   8   9       27.35       19.41      5.49 o 
  -2   8   9        4.33        4.54      4.52 o 
  -1   8   9     1584.90     1519.71     41.93 o 
   0   8   9      401.67      406.94     18.21 o 
   1   8   9       84.63       85.19      9.57 o 
   2   8   9       22.08       33.35      8.64 o 
   3   8   9      179.88      166.30     15.11 o 
   4   8   9      117.31      146.86     14.28 o 
   5   8   9       34.41       35.79     10.22 o 
   6   8   9       22.96       28.27     13.43 o 
 -13   9   9      313.74      338.01     22.18 o 
 -12   9   9      184.46      207.58     19.58 o 
 -11   9   9       35.45       22.54      8.98 o 
 -10   9   9       23.81       50.36     11.15 o 
  -9   9   9       98.09      110.78     40.78 o 
  -8   9   9      542.34      548.39     30.57 o 
  -7   9   9       82.31       70.31     13.23 o 
  -6   9   9      219.63      219.52     13.92 o 
  -5   9   9        7.04        3.71      5.24 o 
  -4   9   9      431.61      438.46     22.18 o 
  -3   9   9      189.83      196.02     12.58 o 
  -2   9   9      130.00      133.51     10.90 o 
  -1   9   9       59.59       49.10      7.72 o 
   0   9   9      175.38      171.96     13.51 o 
   1   9   9       18.43       30.11     10.54 o 
   2   9   9       91.75      103.28     12.89 o 
   3   9   9      157.67      142.56     14.56 o 
   4   9   9      125.99      140.18     20.58 o 
   5   9   9       20.92        7.20      7.35 o 
 -12  10   9       20.77       17.91     15.24 o 
 -11  10   9       29.95       33.40     20.10 o 
 -10  10   9      158.67      170.93     38.96 o 
  -9  10   9        2.42        6.24      8.33 o 
  -8  10   9       45.85       30.61     10.96 o 
  -7  10   9        8.67        3.82      4.16 o 
  -6  10   9      404.00      391.07     16.40 o 
  -5  10   9       14.44       13.05      6.07 o 
  -4  10   9      546.22      509.24     19.26 o 
  -3  10   9      556.15      550.92     38.39 o 
  -2  10   9      423.48      426.67     18.64 o 
  -1  10   9      201.36      203.03     15.18 o 
   0  10   9      162.55      137.65     30.12 o 
   1  10   9      411.72      408.90     37.47 o 
   2  10   9       76.02       64.13     13.76 o 
   3  10   9       52.44       66.23     29.47 o 
   4  10   9       70.85       70.37     11.76 o 
   5  10   9       17.45       28.73     17.99 o 
 -12  11   9      122.66      122.44     34.16 o 
 -11  11   9       81.59       95.61     15.71 o 
 -10  11   9        4.74        1.51      8.79 o 
  -9  11   9       52.23       92.30     24.29 o 
  -8  11   9       30.92       25.45     10.49 o 
  -7  11   9      327.62      354.95     28.54 o 
  -6  11   9      374.14      356.62     16.20 o 
  -5  11   9      333.32      308.94     16.35 o 
  -4  11   9        1.87       -4.68      5.53 o 
  -3  11   9      727.40      696.75     34.64 o 
  -2  11   9      442.77      467.81     24.32 o 
  -1  11   9      398.94      424.37     21.12 o 
   0  11   9       12.41        0.55      9.54 o 
   1  11   9       20.11       16.18     13.91 o 
   2  11   9        9.72       -6.02     11.34 o 
   3  11   9       12.26       18.54      9.97 o 
   4  11   9       66.06       85.48     18.26 o 
 -12  12   9      148.80      149.52     19.22 o 
 -11  12   9       16.85        2.70     15.96 o 
 -10  12   9       21.71       35.99     30.22 o 
  -9  12   9      165.49      165.47     20.47 o 
  -8  12   9      256.82      243.76     24.35 o 
  -7  12   9       33.01       32.82      7.67 o 
  -6  12   9      256.68      262.16     22.19 o 
  -5  12   9      313.33      293.01     21.06 o 
  -4  12   9      112.39      119.77     11.45 o 
  -3  12   9      279.26      321.49     20.24 o 
  -2  12   9        1.11       -2.59      6.09 o 
  -1  12   9        5.92        8.53      7.47 o 
   0  12   9       11.07       -0.91      9.16 o 
   1  12   9      162.31      160.95     25.63 o 
   2  12   9      164.75      110.41     21.29 o 
   3  12   9      272.39      280.78     31.18 o 
 -11  13   9       38.63       26.62     12.00 o 
 -10  13   9       13.15       11.91     11.38 o 
  -9  13   9       59.12       89.01     18.26 o 
  -8  13   9       90.06       74.41     16.29 o 
  -7  13   9       21.42       15.25      6.40 o 
  -6  13   9       18.56        5.77      7.26 o 
  -5  13   9      183.19      180.93     24.20 o 
  -4  13   9       80.65       90.32     19.12 o 
  -3  13   9       66.96       61.00     14.57 o 
  -2  13   9        9.15        3.08      7.68 o 
  -1  13   9       19.64       -1.80      9.00 o 
   0  13   9       36.27       46.68     13.08 o 
   1  13   9       39.07       38.56     18.07 o 
   2  13   9      478.65      597.67     42.76 o 
 -10  14   9        3.63       -0.29     10.80 o 
  -9  14   9        0.01       -9.27      9.27 o 
  -8  14   9        0.24        0.84     10.90 o 
  -7  14   9      172.91      144.17     18.99 o 
  -6  14   9        0.38       -5.87      5.87 o 
  -5  14   9      297.93      265.68     19.26 o 
  -4  14   9       19.33       19.15     11.33 o 
  -3  14   9       91.55      153.07     15.71 o 
  -2  14   9      154.99      147.69     14.78 o 
  -1  14   9        5.39      -10.81     13.86 o 
   0  14   9      200.51      222.11     31.26 o 
   1  14   9       39.08       45.81     18.98 o 
  -9  15   9       84.59      110.50     19.85 o 
  -8  15   9        0.55        2.30      9.73 o 
  -7  15   9      287.11      314.79     30.23 o 
  -6  15   9      660.91      596.95     33.60 o 
  -5  15   9      417.40      467.81     24.69 o 
  -4  15   9      435.42      401.57     24.61 o 
  -3  15   9        0.30        6.81     10.15 o 
  -2  15   9        1.80       -6.21     10.13 o 
  -1  15   9       81.67       79.99     16.00 o 
  -7  16   9      254.30      269.88     16.48 o 
  -6  16   9       45.01       58.06     12.30 o 
  -5  16   9       24.31       20.52     10.29 o 
  -4  16   9      146.75      169.80     21.40 o 
  -3  16   9        4.10       29.19     16.46 o 
  -2 -20  10       75.75       81.50     51.42 o 
  -1 -20  10       15.66       24.44      8.99 o 
   0 -20  10        0.00        3.14      7.88 o 
   1 -20  10        0.06       -6.77      8.73 o 
   2 -20  10      169.33      195.48     19.43 o 
   3 -20  10       77.75       85.25     15.40 o 
   4 -20  10        7.36       -4.33      9.20 o 
  -4 -19  10        0.01       -3.19      7.70 o 
  -3 -19  10        0.01       -2.07      7.69 o 
  -2 -19  10       35.62       33.18      9.97 o 
  -1 -19  10        0.05       -6.37      6.37 o 
   0 -19  10       16.89       20.82      8.36 o 
   1 -19  10      122.84      103.31     12.15 o 
   2 -19  10      252.21      233.62     20.11 o 
   3 -19  10      388.54      376.09     25.00 o 
   4 -19  10       17.27       12.50      9.18 o 
   5 -19  10      223.86      245.38     17.36 o 
   6 -19  10        4.52        7.87      6.01 o 
  -5 -18  10        8.91        9.66      7.76 o 
  -4 -18  10        7.67        5.67      8.84 o 
  -3 -18  10        1.03        6.78      7.58 o 
  -2 -18  10       56.90       65.13     16.02 o 
  -1 -18  10      308.28      269.37     16.42 o 
   0 -18  10       58.75       49.18      8.82 o 
   1 -18  10      115.64      117.20     11.38 o 
   2 -18  10       53.04       32.62     13.28 o 
   3 -18  10       29.93       11.51      9.11 o 
   4 -18  10        2.29        1.77     13.35 o 
   5 -18  10      118.30      114.15     12.26 o 
   6 -18  10      206.39      231.23     16.31 o 
   7 -18  10      309.79      356.93     68.50 o 
  -6 -17  10        7.81        6.21      6.59 o 
  -5 -17  10       20.79       21.64      7.29 o 
  -4 -17  10      181.79      175.08     15.01 o 
  -3 -17  10        7.63       -6.16      6.16 o 
  -2 -17  10        1.54       22.78     28.46 o 
  -1 -17  10       89.56      121.71     11.11 o 
   0 -17  10       15.38       11.39      8.81 o 
   1 -17  10       24.74       28.72      7.32 o 
   2 -17  10      167.68      181.13     15.21 o 
   3 -17  10       81.52       77.95     12.45 o 
   4 -17  10       33.25       29.05      8.21 o 
   5 -17  10      224.54      212.35     15.15 o 
   6 -17  10       15.84        1.62      6.77 o 
   7 -17  10       62.69       58.88     15.31 o 
  -7 -16  10        5.91        1.68      8.06 o 
  -6 -16  10      204.49      250.58     25.09 o 
  -5 -16  10       18.88       14.76      6.65 o 
  -4 -16  10       41.28       43.64      7.93 o 
  -3 -16  10       63.20       52.99      9.59 o 
  -2 -16  10        1.27        1.75      6.88 o 
  -1 -16  10       59.32       61.25      8.50 o 
   0 -16  10       46.80       45.48      7.85 o 
   1 -16  10        2.48       -0.27      5.49 o 
   2 -16  10      292.92      278.40     18.05 o 
   3 -16  10      128.69      142.61     12.72 o 
   4 -16  10       31.71       30.14      8.40 o 
   5 -16  10       61.74       59.88      9.34 o 
   6 -16  10       89.78       89.43     10.16 o 
   7 -16  10       85.45       77.42     16.77 o 
   8 -16  10       13.05       -0.03     14.32 o 
  -8 -15  10      322.58      357.32     23.29 o 
  -7 -15  10       10.25       -0.45      9.04 o 
  -6 -15  10       21.06       24.43      6.57 o 
  -5 -15  10      132.17      121.44     10.68 o 
  -4 -15  10        8.97       16.70      5.98 o 
  -3 -15  10      139.77      122.45     11.46 o 
  -2 -15  10       17.43       27.06      7.66 o 
  -1 -15  10      147.94      146.95     11.62 o 
   0 -15  10      408.81      398.35     18.10 o 
   1 -15  10       62.40       75.61     10.52 o 
   2 -15  10       76.26       62.35      8.54 o 
   3 -15  10      342.67      292.04     17.15 o 
   4 -15  10       89.64      104.98     14.05 o 
   5 -15  10       12.84       13.21      6.30 o 
   6 -15  10      226.67      261.27     17.37 o 
   7 -15  10        2.17       -0.64      9.24 o 
   8 -15  10       40.86       28.36     25.51 o 
  -9 -14  10       17.42       14.53      9.22 o 
  -8 -14  10      104.98       96.89     13.29 o 
  -7 -14  10       77.73      103.16     13.19 o 
  -6 -14  10       55.14       47.31      7.29 o 
  -5 -14  10       14.72        7.82      5.39 o 
  -4 -14  10       45.22       38.46      8.10 o 
  -3 -14  10      128.50      121.35     10.42 o 
  -2 -14  10        7.95        2.99      4.72 o 
  -1 -14  10      237.37      227.89     15.39 o 
   0 -14  10       72.74       84.56      8.79 o 
   1 -14  10      135.18      117.47      9.91 o 
   2 -14  10        0.48       -4.86      4.86 o 
   3 -14  10       30.00       22.34      6.86 o 
   4 -14  10      138.46      111.60     10.69 o 
   5 -14  10      108.98      119.95      9.06 o 
   6 -14  10       20.85       14.85      5.83 o 
   7 -14  10      159.57      170.41     20.57 o 
   8 -14  10        0.93        0.57      9.63 o 
   9 -14  10       51.26       43.84     23.64 o 
  -9 -13  10        3.32        7.08      8.03 o 
  -8 -13  10        1.85       -5.73      7.48 o 
  -7 -13  10      322.10      311.57     23.02 o 
  -6 -13  10      275.86      263.38     13.47 o 
  -5 -13  10        0.90        6.86      4.95 o 
  -4 -13  10      484.85      494.97     18.43 o 
  -3 -13  10        5.11        2.34      4.90 o 
  -2 -13  10      219.78      212.63     13.55 o 
  -1 -13  10       59.14       62.91      7.63 o 
   0 -13  10       46.85       34.25      6.30 o 
   1 -13  10       46.36       51.46      6.37 o 
   2 -13  10       12.77        8.89      5.17 o 
   3 -13  10      132.13      112.55     11.38 o 
   4 -13  10        1.24       -5.07      5.07 o 
   5 -13  10      128.65      131.63     12.19 o 
   6 -13  10       14.61       14.69      9.61 o 
   7 -13  10       21.09       51.27     17.27 o 
   8 -13  10      171.52      192.35     21.73 o 
   9 -13  10        2.27       -3.07      9.79 o 
 -10 -12  10      174.05      176.44     16.31 o 
  -9 -12  10       68.22       80.40     13.84 o 
  -8 -12  10      139.36      152.04     14.44 o 
  -7 -12  10      109.03      101.85     11.88 o 
  -6 -12  10       47.07       38.30      6.12 o 
  -5 -12  10       44.68       49.08      6.88 o 
  -4 -12  10      202.16      211.91     12.40 o 
  -3 -12  10      151.59      143.82     11.79 o 
  -2 -12  10       12.03       12.84      4.82 o 
  -1 -12  10      113.12      109.53      8.24 o 
   0 -12  10      627.52      649.19     19.29 o 
   1 -12  10      268.92      266.73     13.06 o 
   2 -12  10      440.38      466.57     21.98 o 
   3 -12  10      567.78      585.93     30.07 o 
   4 -12  10      473.71      501.28     18.82 o 
   5 -12  10      144.23      195.60     13.87 o 
   6 -12  10       61.01       47.77     12.17 o 
   7 -12  10       70.89       47.85     18.67 o 
   8 -12  10       22.63       19.11     10.91 o 
   9 -12  10      141.84       79.67     15.16 o 
 -10 -11  10       84.56       93.10     15.66 o 
  -9 -11  10       85.84       82.81     11.25 o 
  -8 -11  10       18.14        3.59      5.94 o 
  -7 -11  10        0.21       10.48      6.49 o 
  -6 -11  10        0.35        2.74      4.12 o 
  -5 -11  10       44.56       43.79      6.34 o 
  -4 -11  10       66.80       64.87      7.20 o 
  -3 -11  10       15.52        9.41      4.73 o 
  -2 -11  10      707.53      708.20     23.91 o 
  -1 -11  10       97.30       95.54      7.65 o 
   0 -11  10      438.69      457.93     22.08 o 
   1 -11  10      393.36      394.74     13.38 o 
   2 -11  10       79.03       77.15      7.01 o 
   3 -11  10      439.43      483.95     17.66 o 
   4 -11  10       61.35       72.29      7.05 o 
   5 -11  10        7.68       13.41      5.96 o 
   6 -11  10      301.02      273.80     25.43 o 
   7 -11  10      275.67      240.99     22.98 o 
   8 -11  10      130.05       94.87     19.63 o 
   9 -11  10      131.39      135.66     18.63 o 
 -11 -10  10      175.67      200.70     16.72 o 
 -10 -10  10      130.43      135.31     18.85 o 
  -9 -10  10       28.03       18.35      7.41 o 
  -8 -10  10       21.12       24.13      7.25 o 
  -7 -10  10       33.76       27.57      7.29 o 
  -6 -10  10      441.87      429.47     14.27 o 
  -5 -10  10      259.78      227.84     12.00 o 
  -4 -10  10        7.68       -2.03      3.72 o 
  -3 -10  10        9.69       16.21      4.33 o 
  -2 -10  10      258.61      271.44     11.66 o 
  -1 -10  10       32.15       29.40      5.01 o 
   0 -10  10      259.04      259.28     10.54 o 
   1 -10  10      470.40      438.59     13.64 o 
   2 -10  10       66.65       71.32      7.14 o 
   3 -10  10      375.20      363.34     15.30 o 
   4 -10  10       72.03       72.26      6.83 o 
   5 -10  10       50.74       51.39      7.78 o 
   6 -10  10      245.93      251.25     22.23 o 
   7 -10  10       18.99       18.75      9.98 o 
   8 -10  10       47.07       29.53     11.25 o 
   9 -10  10        3.65        5.21      9.05 o 
  10 -10  10       29.64       36.20     12.30 o 
 -11  -9  10      181.85      197.52     15.82 o 
 -10  -9  10        0.09        9.27      7.19 o 
  -9  -9  10      355.50      345.19     19.61 o 
  -8  -9  10      119.58      118.23     13.95 o 
  -7  -9  10       96.81       92.85     10.36 o 
  -6  -9  10       95.86       89.18      6.68 o 
  -5  -9  10      690.56      678.79     26.00 o 
  -4  -9  10        5.85        6.77      3.86 o 
  -3  -9  10       97.47      108.10      9.81 o 
  -2  -9  10       30.49       38.42      5.15 o 
  -1  -9  10     1061.10     1107.49     21.12 o 
   0  -9  10      882.78      894.49     23.54 o 
   1  -9  10       78.75       83.84      6.71 o 
   2  -9  10       55.79       48.69      5.94 o 
   3  -9  10      251.34      257.24     13.45 o 
   4  -9  10      142.14      141.45     16.94 o 
   5  -9  10      230.14      264.93     14.24 o 
   6  -9  10      128.34      148.86     17.44 o 
   7  -9  10      114.91       93.63     15.21 o 
   8  -9  10      105.80      108.23     16.26 o 
   9  -9  10        0.02        0.40      9.03 o 
  10  -9  10      138.90      133.58     18.53 o 
 -12  -8  10        2.66       -2.88      7.67 o 
 -11  -8  10        6.99        7.87      7.65 o 
 -10  -8  10        0.10       -0.89      6.05 o 
  -9  -8  10       34.28       31.60     11.12 o 
  -8  -8  10       70.25       60.96      9.35 o 
  -7  -8  10      257.35      251.55     15.51 o 
  -6  -8  10        5.22        2.16      3.10 o 
  -5  -8  10      127.83      154.02      9.05 o 
  -4  -8  10      467.72      443.90     19.22 o 
  -3  -8  10      160.35      140.01      9.88 o 
  -2  -8  10      976.47      960.72     22.93 o 
  -1  -8  10      584.46      582.89     14.42 o 
   0  -8  10      103.14       93.15      6.19 o 
   1  -8  10      781.21      783.08     26.93 o 
   2  -8  10       31.15       37.30      5.09 o 
   3  -8  10      878.12      901.24     20.79 o 
   4  -8  10       25.06       32.21      6.75 o 
   5  -8  10      143.03      132.79     10.24 o 
   6  -8  10        6.10        4.04      7.04 o 
   7  -8  10      171.72      162.37     18.27 o 
   8  -8  10       97.88       95.06     15.25 o 
   9  -8  10       10.24        6.09      9.39 o 
  10  -8  10       29.38       37.66     12.46 o 
 -12  -7  10       15.02       12.49      8.19 o 
 -11  -7  10       24.64       11.89      7.84 o 
 -10  -7  10       84.38       83.80     10.25 o 
  -9  -7  10      322.51      323.47     19.15 o 
  -8  -7  10      222.31      179.03     12.90 o 
  -7  -7  10      111.40      111.90     14.19 o 
  -6  -7  10      717.45      675.88     32.39 o 
  -5  -7  10      178.68      187.77     10.01 o 
  -4  -7  10      688.99      728.14     21.87 o 
  -3  -7  10      265.40      294.17     10.88 o 
  -2  -7  10      134.86      136.14      7.65 o 
  -1  -7  10      792.55      801.53     18.09 o 
   0  -7  10      620.36      628.07     17.28 o 
   1  -7  10      420.57      428.86     12.26 o 
   2  -7  10      114.51      137.72      8.24 o 
   3  -7  10      300.71      316.21     13.13 o 
   4  -7  10      516.76      499.29     19.06 o 
   5  -7  10        0.18       -1.22      4.32 o 
   6  -7  10      184.83      152.65     17.23 o 
   7  -7  10      245.18      222.99     21.05 o 
   8  -7  10       14.57       10.69      9.36 o 
   9  -7  10        5.53       -5.14      7.79 o 
  10  -7  10       44.85       33.74     12.01 o 
 -12  -6  10        1.76        8.22      7.25 o 
 -11  -6  10       96.43      106.75     12.12 o 
 -10  -6  10      190.00      210.94     14.58 o 
  -9  -6  10      994.19      989.11     46.77 o 
  -8  -6  10       33.96       28.31      6.26 o 
  -7  -6  10      101.87       82.42      8.77 o 
  -6  -6  10      111.26       94.13      9.02 o 
  -5  -6  10      732.93      697.60     18.90 o 
  -4  -6  10       19.13       23.78      5.32 o 
  -3  -6  10       80.07       84.22      5.98 o 
  -2  -6  10     1243.61     1233.71     22.80 o 
  -1  -6  10      917.06      854.39     17.65 o 
   0  -6  10       86.80       88.79      5.94 o 
   1  -6  10       32.24       20.29      3.66 o 
   2  -6  10      468.49      460.15     10.63 o 
   3  -6  10      248.83      260.58     14.95 o 
   4  -6  10       22.61       17.84      5.78 o 
   5  -6  10       92.84       94.98      8.40 o 
   6  -6  10      104.75       83.80     13.65 o 
   7  -6  10      532.21      544.54     81.10 o 
   8  -6  10       30.84       39.83     11.10 o 
   9  -6  10      120.97      145.28     28.09 o 
  10  -6  10       24.75       34.10     12.38 o 
 -13  -5  10        3.47       14.18      7.18 o 
 -12  -5  10       10.40       18.58      7.28 o 
 -11  -5  10       19.85       37.12      8.43 o 
 -10  -5  10      118.10      124.28     18.84 o 
  -9  -5  10        5.71       11.29      5.37 o 
  -8  -5  10       57.60       51.92      8.45 o 
  -7  -5  10      299.83      308.25     14.83 o 
  -6  -5  10      243.30      259.06     15.59 o 
  -5  -5  10        0.81       -1.75      2.94 o 
  -4  -5  10      748.22      781.16     23.63 o 
  -3  -5  10      954.87      873.78     19.53 o 
  -2  -5  10       45.56       39.06      4.07 o 
  -1  -5  10      239.32      255.22      9.98 o 
   0  -5  10     1538.49     1556.48     27.16 o 
   1  -5  10        4.36        5.07      2.92 o 
   2  -5  10        8.53        9.72      3.01 o 
   3  -5  10      600.84      588.38     26.92 o 
   4  -5  10       99.53      102.64      9.64 o 
   5  -5  10      217.32      196.24     11.11 o 
   6  -5  10        0.03       -5.48      6.46 o 
   7  -5  10      385.46      347.21     26.18 o 
   8  -5  10        1.39       -0.01      7.93 o 
   9  -5  10       51.88       64.18     13.27 o 
  10  -5  10        1.51       -5.12      9.19 o 
 -13  -4  10       11.81        0.99     10.94 o 
 -12  -4  10      529.44      565.68     23.94 o 
 -11  -4  10        0.75        1.30      6.67 o 
 -10  -4  10       34.08       55.46      8.75 o 
  -9  -4  10     1081.52     1089.82     34.23 o 
  -8  -4  10       62.27       49.82      7.11 o 
  -7  -4  10      857.35      832.29     23.51 o 
  -6  -4  10      124.71      123.74     10.56 o 
  -5  -4  10      820.77      766.30     17.61 o 
  -4  -4  10      322.47      353.16     12.12 o 
  -3  -4  10      113.20       96.33      5.51 o 
  -2  -4  10      204.57      219.09     11.68 o 
  -1  -4  10     2172.42     2259.66     34.15 o 
   0  -4  10       38.39       35.26      4.08 o 
   1  -4  10       81.85       99.13      5.56 o 
   2  -4  10       27.64       21.57      3.23 o 
   3  -4  10      635.34      631.67     28.20 o 
   4  -4  10        0.17       -1.37      6.09 o 
   5  -4  10      194.88      189.71     28.43 o 
   6  -4  10       54.39       53.32     11.10 o 
   7  -4  10       21.30       28.01     17.13 o 
   8  -4  10       35.70       25.07      9.98 o 
   9  -4  10       38.65       39.09     11.88 o 
  10  -4  10        1.88        4.16     11.77 o 
 -13  -3  10       24.80       23.58     13.03 o 
 -12  -3  10       43.73       46.76      8.13 o 
 -11  -3  10      101.27      106.30     10.81 o 
 -10  -3  10      287.23      282.37     16.43 o 
  -9  -3  10       45.46       33.06      7.46 o 
  -8  -3  10       85.80       96.28     10.15 o 
  -7  -3  10      123.66      140.71     17.76 o 
  -6  -3  10      109.46      108.71     10.11 o 
  -5  -3  10      141.48      153.46      7.20 o 
  -4  -3  10      696.42      745.00     17.91 o 
  -3  -3  10      174.57      179.24      6.99 o 
  -2  -3  10     2539.14     2633.29     38.38 o 
  -1  -3  10     4332.33     4414.44     60.64 o 
   0  -3  10     3150.27     3077.92     43.18 o 
   1  -3  10        6.04        2.82      2.60 o 
   2  -3  10        0.55        3.45      3.03 o 
   3  -3  10       74.78       75.92      8.68 o 
   4  -3  10      701.09      772.87     24.41 o 
   5  -3  10       19.53       22.61      5.24 o 
   6  -3  10       54.63       58.49     11.66 o 
   7  -3  10      102.39       68.90     12.80 o 
   8  -3  10      167.32      187.88     22.10 o 
   9  -3  10      127.66      128.50     24.76 o 
 -13  -2  10       14.05       37.49     21.99 o 
 -12  -2  10      313.21      351.43     16.69 o 
 -11  -2  10       97.20       86.44      9.79 o 
 -10  -2  10      272.35      292.88     22.03 o 
  -9  -2  10       28.77       36.87      7.22 o 
  -8  -2  10      232.37      243.69     15.41 o 
  -7  -2  10        0.03       -2.95      3.73 o 
  -6  -2  10       11.06       12.14      4.79 o 
  -5  -2  10       47.87       56.28      5.15 o 
  -4  -2  10     1253.11     1297.15     25.65 o 
  -3  -2  10     1523.83     1446.11     23.21 o 
  -2  -2  10     1279.77     1252.88     20.97 o 
  -1  -2  10     1346.35     1292.81     21.21 o 
   0  -2  10      364.66      351.71     10.07 o 
   1  -2  10     1155.47     1232.30     20.48 o 
   2  -2  10      290.33      271.76      9.64 o 
   3  -2  10      135.16      136.67     11.03 o 
   4  -2  10     2680.72     2834.82     64.41 o 
   5  -2  10     1345.42     1336.92     38.93 o 
   6  -2  10        2.96        2.78      6.91 o 
   7  -2  10       15.65        9.81      8.29 o 
   8  -2  10       18.11       23.39      9.21 o 
   9  -2  10       63.88       48.29      9.03 o 
 -13  -1  10       81.32       50.91     20.50 o 
 -12  -1  10      135.63      156.64     11.13 o 
 -11  -1  10        1.19        1.82      4.96 o 
 -10  -1  10        0.06       -2.82      5.04 o 
  -9  -1  10       45.08       53.80      7.96 o 
  -8  -1  10      527.61      538.43     20.64 o 
  -7  -1  10      606.70      613.18     32.85 o 
  -6  -1  10     1067.28     1033.52     30.24 o 
  -5  -1  10     2482.65     2613.80     44.50 o 
  -4  -1  10      135.91      163.48      7.25 o 
  -3  -1  10      384.59      386.88      9.31 o 
  -2  -1  10      205.15      204.57      6.90 o 
  -1  -1  10       82.81       76.41      5.21 o 
   0  -1  10      221.89      233.60      9.63 o 
   1  -1  10       97.85       91.73      5.52 o 
   2  -1  10      737.89      736.06     31.09 o 
   3  -1  10     2357.29     2427.81     56.70 o 
   4  -1  10       11.79       17.60      6.01 o 
   5  -1  10        0.06       -1.41      4.30 o 
   6  -1  10       52.33       41.57     13.16 o 
   7  -1  10      130.26      109.26     13.76 o 
   8  -1  10      286.19      335.78     29.16 o 
   9  -1  10       89.31      115.24     15.65 o 
 -14   0  10       17.92       -2.60     11.96 o 
 -13   0  10       77.86      105.34     19.88 o 
 -12   0  10       10.52        5.66     12.38 o 
 -11   0  10       14.57        8.23      9.22 o 
 -10   0  10       30.74       28.27      7.13 o 
  -9   0  10      334.71      373.72     17.96 o 
  -8   0  10       76.21       69.94      8.66 o 
  -7   0  10     1299.95     1269.70     42.57 o 
  -6   0  10      102.89      131.86     10.79 o 
  -5   0  10      394.17      402.87     10.76 o 
  -4   0  10      377.76      439.26     14.53 o 
  -3   0  10      300.34      280.94      7.35 o 
  -2   0  10        9.64       14.59      2.80 o 
  -1   0  10      534.46      532.00     12.50 o 
   0   0  10      262.29      260.28     11.37 o 
   1   0  10       30.59       27.03      4.45 o 
   2   0  10        0.74       -1.22      3.00 o 
   3   0  10      425.27      393.34     18.18 o 
   4   0  10      264.13      244.65     14.70 o 
   5   0  10        1.73        0.71      4.23 o 
   6   0  10       43.19       42.85      9.74 o 
   7   0  10       10.00        4.76      6.37 o 
   8   0  10      202.30      267.04     24.53 o 
   9   0  10       38.82       22.86     10.45 o 
 -14   1  10        1.50       12.23     13.03 o 
 -13   1  10      116.18      117.66     20.42 o 
 -12   1  10       16.05       14.62     13.90 o 
 -11   1  10       42.49       38.47      7.08 o 
 -10   1  10       23.22       11.64      6.18 o 
  -9   1  10      545.32      540.28     20.63 o 
  -8   1  10      166.33      155.61     23.25 o 
  -7   1  10     1278.22     1203.24     34.01 o 
  -6   1  10       24.66       29.45      8.10 o 
  -5   1  10      502.48      508.74     13.53 o 
  -4   1  10     3222.43     3232.98     61.93 o 
  -3   1  10        0.02       -1.01      1.90 o 
  -2   1  10        3.85        1.24      2.05 o 
  -1   1  10        3.12       -0.79      2.27 o 
   0   1  10      270.30      261.59      8.59 o 
   1   1  10      219.53      224.35      9.42 o 
   2   1  10       68.37       94.27      9.32 o 
   3   1  10      296.48      307.61     14.79 o 
   4   1  10      475.44      452.73     17.09 o 
   5   1  10      202.69      189.61     10.41 o 
   6   1  10      120.65      133.69     12.42 o 
   7   1  10        4.27       13.53      6.97 o 
   8   1  10        0.23       -7.76      7.76 o 
 -14   2  10      142.87      141.19     35.66 o 
 -13   2  10      656.22      763.90     46.12 o 
 -12   2  10       96.21      143.83     14.61 o 
 -11   2  10        0.46       -2.81      5.07 o 
 -10   2  10        8.82        5.21      5.16 o 
  -9   2  10       82.30       71.51      9.15 o 
  -8   2  10        0.36        5.61      4.40 o 
  -7   2  10      282.25      303.84     15.38 o 
  -6   2  10     2918.52     2933.47     68.00 o 
  -5   2  10       20.08       14.58      4.20 o 
  -4   2  10       49.08       59.47      6.01 o 
  -3   2  10       70.22       73.62      6.10 o 
  -2   2  10       81.93       71.94      5.09 o 
  -1   2  10      357.28      357.44      8.94 o 
   0   2  10        0.04        1.72      2.83 o 
   1   2  10      148.71      150.62     12.56 o 
   2   2  10     1249.69     1231.86     30.51 o 
   3   2  10        1.00       -3.50      5.24 o 
   4   2  10      640.80      644.42     18.84 o 
   5   2  10       45.10       52.60      6.37 o 
   6   2  10        0.01        7.25      9.65 o 
   7   2  10       58.05       49.21     10.99 o 
   8   2  10       53.14       48.72     12.25 o 
 -14   3  10        1.51        2.79     12.91 o 
 -13   3  10       14.65       10.08     25.66 o 
 -12   3  10      368.60      419.06     31.46 o 
 -11   3  10        0.08        4.42      9.07 o 
 -10   3  10      349.78      369.93     18.78 o 
  -9   3  10       12.90       10.40      5.70 o 
  -8   3  10        1.90        0.57      4.23 o 
  -7   3  10      100.82       96.23     11.49 o 
  -6   3  10        0.23       -1.60      3.90 o 
  -5   3  10       91.39       92.69      6.76 o 
  -4   3  10      222.04      227.60     14.53 o 
  -3   3  10        1.75        0.90      3.21 o 
  -2   3  10      820.05      855.05     15.55 o 
  -1   3  10      416.53      405.43     10.21 o 
   0   3  10     1074.81     1129.19     20.66 o 
   1   3  10      146.82      135.79      8.14 o 
   2   3  10        0.63       -3.88      3.88 o 
   3   3  10       47.84       37.00      7.56 o 
   4   3  10        9.86        8.86      5.09 o 
   5   3  10       31.02       43.87      6.92 o 
   6   3  10       61.24       62.34     11.42 o 
   7   3  10       56.95       64.53     16.18 o 
   8   3  10       18.16       30.75     10.51 o 
 -14   4  10       26.27        2.14     13.40 o 
 -13   4  10      208.07      200.08     26.19 o 
 -12   4  10       14.41       15.74      6.49 o 
 -11   4  10        0.85       -0.62      5.23 o 
 -10   4  10        0.33        7.20      5.63 o 
  -9   4  10      198.81      208.06     15.26 o 
  -8   4  10      552.36      477.20     27.17 o 
  -7   4  10      165.67      144.16     14.13 o 
  -6   4  10       54.69       56.41      4.35 o 
  -5   4  10      915.19      956.97     25.82 o 
  -4   4  10     1777.06     1661.46     44.35 o 
  -3   4  10      478.68      477.96     19.43 o 
  -2   4  10      521.22      540.00     15.49 o 
  -1   4  10      135.49      172.78      8.84 o 
   0   4  10       13.55       11.96      3.84 o 
   1   4  10       93.64       99.45      6.67 o 
   2   4  10      555.23      610.01     25.96 o 
   3   4  10      513.62      506.84     20.45 o 
   4   4  10        1.20        2.23      5.51 o 
   5   4  10       49.76       50.89      8.54 o 
   6   4  10      200.68      241.82     20.68 o 
   7   4  10       36.75       24.28     11.42 o 
 -14   5  10      179.86      186.90     35.95 o 
 -13   5  10      358.00      350.13     33.80 o 
 -12   5  10      217.81      255.36     32.73 o 
 -11   5  10        3.00       -3.83      5.45 o 
 -10   5  10      483.12      478.18     22.56 o 
  -9   5  10      423.78      426.57     21.25 o 
  -8   5  10       63.24       36.00      7.94 o 
  -7   5  10      603.33      523.09     22.28 o 
  -6   5  10     1956.56     1857.04     39.49 o 
  -5   5  10       47.96       59.14      8.20 o
[truncated: 229,252 more chars]
